# Supplementary material for: A review of the flea genus Phalacropsylla Rothschild, 1915 (Siphonaptera, Ctenophthalmidae, Neopsyllinae, Phalacropsyllini) with new host and distributional records
Source: Zookeys. 2017 May 18;(675):27–43. doi: 10.3897/zookeys.675.12347 (PMC5523884; doi:10.3897/zookeys.675.12347)
Supplement: XML Treatment for Phalacropsylla allos [file zookeys.675.12347-treatment2.xml]

<!DOCTYPE tp:taxon-treatment
  PUBLIC "-//TaxonX//DTD Taxonomic Treatment Publishing DTD v0 20100105//EN" "tax-treatment-NSO.dtd">
<tp:taxon-treatment xmlns:tp="http://www.plazi.org/taxpub"><tp:treatment-meta><kwd-group><label>Taxon classification</label><kwd><named-content xmlns:xlink="http://www.w3.org/1999/xlink" content-type="kingdom">Animalia</named-content></kwd><kwd><named-content xmlns:xlink="http://www.w3.org/1999/xlink" content-type="order">Siphonaptera</named-content></kwd><kwd><named-content xmlns:xlink="http://www.w3.org/1999/xlink" content-type="family">Ctenophthalmidae</named-content></kwd></kwd-group><mixed-citation publication-type="journal"><person-group><name><surname>Acosta</surname><given-names>Roxana</given-names></name><name><surname>Hastriter</surname><given-names>Michael W.</given-names></name></person-group><article-title>A review of the flea genus <italic><tp:taxon-name><tp:taxon-name-part taxon-name-part-type="genus" reg="Phalacropsylla">Phalacropsylla</tp:taxon-name-part></tp:taxon-name></italic> Rothschild, 1915 (<tp:taxon-name><tp:taxon-name-part taxon-name-part-type="order">Siphonaptera</tp:taxon-name-part></tp:taxon-name>, <tp:taxon-name><tp:taxon-name-part taxon-name-part-type="family">Ctenophthalmidae</tp:taxon-name-part></tp:taxon-name>, <tp:taxon-name><tp:taxon-name-part taxon-name-part-type="subfamily">Neopsyllinae</tp:taxon-name-part></tp:taxon-name>, <tp:taxon-name><tp:taxon-name-part taxon-name-part-type="tribe">Phalacropsyllini</tp:taxon-name-part></tp:taxon-name>) with new host and distributional records</article-title><source>Zookeys</source><day>18</day><month>5</month><year>2017</year><volume>2017</volume><issue>675</issue><fpage>27</fpage><lpage>43</lpage><pub-id pub-id-type="doi">10.3897/zookeys.675.12347</pub-id></mixed-citation></tp:treatment-meta><tp:nomenclature><tp:taxon-name>
                <tp:taxon-name-part taxon-name-part-type="genus" reg="Phalacropsylla">Phalacropsylla</tp:taxon-name-part>
                <tp:taxon-name-part taxon-name-part-type="species" reg="allos">allos</tp:taxon-name-part>
              </tp:taxon-name><tp:taxon-authority>Wagner, 1936</tp:taxon-authority><tp:nomenclature-citation-list><tp:nomenclature-citation><tp:taxon-name>
                    <tp:taxon-name-part taxon-name-part-type="genus" reg="Phalacropsylla">Phalacropsylla</tp:taxon-name-part> <tp:taxon-name-part taxon-name-part-type="species" reg="allos">allos</tp:taxon-name-part></tp:taxon-name><comment>Wagner, 1936: 657. </comment></tp:nomenclature-citation><tp:nomenclature-citation><tp:taxon-name>
                    <tp:taxon-name-part taxon-name-part-type="genus" reg="Phalacropsylla">Phalacropsylla</tp:taxon-name-part> <tp:taxon-name-part taxon-name-part-type="species" reg="monticola">monticola</tp:taxon-name-part></tp:taxon-name><comment>Augustson, 1941a: 144–145, 1941b: 156. </comment></tp:nomenclature-citation><tp:nomenclature-citation><tp:taxon-name>
                    <tp:taxon-name-part taxon-name-part-type="genus" reg="Phalacropsylls">Phalacropsylls</tp:taxon-name-part> <tp:taxon-name-part taxon-name-part-type="species" reg="allos">allos</tp:taxon-name-part></tp:taxon-name><comment>Ewing &amp; Fox, 1943: 85; Jellison &amp; Good, 1942: 124, 161; <xref ref-type="bibr" rid="B29">Jellison et al., 1943</xref>: 6, 17. </comment></tp:nomenclature-citation><tp:nomenclature-citation><tp:taxon-name>
                    <tp:taxon-name-part taxon-name-part-type="genus" reg="Phalacropsylla">Phalacropsylla</tp:taxon-name-part> <tp:taxon-name-part taxon-name-part-type="species" reg="monticola">monticola</tp:taxon-name-part></tp:taxon-name><comment>Hubbard, 1943: 6. </comment></tp:nomenclature-citation><tp:nomenclature-citation><tp:taxon-name>
                    <tp:taxon-name-part taxon-name-part-type="genus" reg="Phalacropsylla">Phalacropsylla</tp:taxon-name-part> <tp:taxon-name-part taxon-name-part-type="species" reg="allos">allos</tp:taxon-name-part></tp:taxon-name><comment>Stanford, 1944: 176; Costa Lima &amp; Hathaway, 1946: 184. </comment></tp:nomenclature-citation><tp:nomenclature-citation><tp:taxon-name>
                    <tp:taxon-name-part taxon-name-part-type="genus" reg="Phalacropsylla">Phalacropsylla</tp:taxon-name-part> <tp:taxon-name-part taxon-name-part-type="species" reg="monticola">monticola</tp:taxon-name-part></tp:taxon-name><comment>Costa Lima &amp; Hathaway, 1946: 184; Hubbard, 1947: 339. </comment></tp:nomenclature-citation><tp:nomenclature-citation><tp:taxon-name>
                    <tp:taxon-name-part taxon-name-part-type="genus" reg="Phalacropsylla">Phalacropsylla</tp:taxon-name-part> <tp:taxon-name-part taxon-name-part-type="species" reg="allos">allos</tp:taxon-name-part></tp:taxon-name><comment>Hubbard, 1947: 340–341; Holland, 1949: 9; Tipton, 1950: 65; Williams &amp; Hoff, 1951: 313; <xref ref-type="bibr" rid="B30">Jellison et al., 1953</xref>: 613. </comment></tp:nomenclature-citation><tp:nomenclature-citation><tp:taxon-name>
                    <tp:taxon-name-part taxon-name-part-type="genus" reg="Phalacropsylla">Phalacropsylla</tp:taxon-name-part> <tp:taxon-name-part taxon-name-part-type="species" reg="monticola">monticola</tp:taxon-name-part></tp:taxon-name><comment><xref ref-type="bibr" rid="B30">Jellison et al., 1953</xref>: 613. </comment></tp:nomenclature-citation><tp:nomenclature-citation><tp:taxon-name>
                    <tp:taxon-name-part taxon-name-part-type="genus" reg="Phalacropsylla">Phalacropsylla</tp:taxon-name-part> <tp:taxon-name-part taxon-name-part-type="species" reg="allos">allos</tp:taxon-name-part></tp:taxon-name><comment>Stark, 1958: 82; Wiseman, 1955: 25; Smit &amp; Wright, 1965: 10; Beck, 1966: 77; Hopkins &amp; Rothschild, 1966: 301; Senger, 1966: 106; Allred, 1968: 77; Douglas, 1969: 493; Stark &amp; Kinney, 1969: 290–293; Tipton &amp; Saunders, 1971: 18; Weindner, 1972: 75; <xref ref-type="bibr" rid="B21">Haas et al., 1973</xref>: 284–285; Jellison &amp; Senger, 1973: 67; Lewis, 1974: 153; Nelson and Smith, 1980: 274; Eads and Campos, 1982: 243–245; <xref ref-type="bibr" rid="B11">Campos et al., 1985</xref>: 266, 269; Holland, 1985: 125–126; Thomas, 1988: 89; <xref ref-type="bibr" rid="B36">Lewis et al., 1988</xref>: 91; Baird &amp; Saunders, 1992: 9; <xref ref-type="bibr" rid="B19">Fagerlund et al., 2001</xref>: 95; <xref ref-type="bibr" rid="B20">Ford et al., 2004</xref>: 24–25, 30–31; Acosta &amp; Morrone, 2013: 335–336, 338, 340–342. </comment></tp:nomenclature-citation></tp:nomenclature-citation-list></tp:nomenclature><tp:treatment-sec sec-type="diagnosis" id="SECID0EEEAE"><title>Diagnosis.</title><p>
              <italic><tp:taxon-name><tp:taxon-name-part taxon-name-part-type="genus" reg="Phalocropsylla">Phalocropsylla</tp:taxon-name-part> <tp:taxon-name-part taxon-name-part-type="species" reg="allos">allos</tp:taxon-name-part></tp:taxon-name></italic> males lack a well-defined sinus in the apico-ventral margin of the basimere above acetabulum (Fig. <xref ref-type="fig" rid="F2">2</xref>). This feature is shared only with <italic><tp:taxon-name><tp:taxon-name-part taxon-name-part-type="genus" reg="Phalacropsylla">P.</tp:taxon-name-part> <tp:taxon-name-part taxon-name-part-type="species" reg="oregonensis">oregonensis</tp:taxon-name-part></tp:taxon-name></italic> (Fig. <xref ref-type="fig" rid="F2">4</xref>) and <italic><tp:taxon-name><tp:taxon-name-part taxon-name-part-type="genus" reg="Phalacropsylla">P.</tp:taxon-name-part> <tp:taxon-name-part taxon-name-part-type="species" reg="morlani">morlani</tp:taxon-name-part></tp:taxon-name></italic>, but may be distinguished from the former by the absence of long bent spiniform setae on the apical margin of the distal arm of S-IX and from <italic><tp:taxon-name><tp:taxon-name-part taxon-name-part-type="genus" reg="Phalacropsylla">P.</tp:taxon-name-part> <tp:taxon-name-part taxon-name-part-type="species" reg="morlani">morlani</tp:taxon-name-part></tp:taxon-name></italic> by the presence of a hyaline lobe on anterior margin of distal arm of S-IX (Fig. <xref ref-type="fig" rid="F2">3</xref>) and an acutely pointed crochet. The lobe on the caudal margin of S-VII of the females of <italic><tp:taxon-name><tp:taxon-name-part taxon-name-part-type="genus" reg="Phalacropsylla">P.</tp:taxon-name-part> <tp:taxon-name-part taxon-name-part-type="species" reg="allos">allos</tp:taxon-name-part></tp:taxon-name></italic> and <italic><tp:taxon-name><tp:taxon-name-part taxon-name-part-type="genus" reg="Phalacropsylla">P.</tp:taxon-name-part> <tp:taxon-name-part taxon-name-part-type="species" reg="nivalis">nivalis</tp:taxon-name-part></tp:taxon-name></italic> is each longer than broad, whereas the lobes of other species are broader than long. The ratio of <italic><tp:taxon-name><tp:taxon-name-part taxon-name-part-type="genus" reg="Phalacropsylla">P.</tp:taxon-name-part> <tp:taxon-name-part taxon-name-part-type="species" reg="allos">allos</tp:taxon-name-part></tp:taxon-name></italic> is 1.9 times as long as broad, whereas <italic><tp:taxon-name><tp:taxon-name-part taxon-name-part-type="genus" reg="Phalacropsylla">P.</tp:taxon-name-part> <tp:taxon-name-part taxon-name-part-type="species" reg="nivalis">nivalis</tp:taxon-name-part></tp:taxon-name></italic> is only 1.5 times as long as broad.</p><fig id="F2" position="float" orientation="portrait"><label>Figures 2–5.</label><caption><p>
                  <bold>2</bold> <italic><tp:taxon-name><tp:taxon-name-part taxon-name-part-type="genus" reg="Phalacropsylla">Phalacropsylla</tp:taxon-name-part> <tp:taxon-name-part taxon-name-part-type="species" reg="allos">allos</tp:taxon-name-part></tp:taxon-name></italic> male basimere and telomere. Arrows define ventral margin of basimere without sinus <bold>3</bold> <italic><tp:taxon-name><tp:taxon-name-part taxon-name-part-type="genus" reg="Phalacropsylla">Phalacropsylla</tp:taxon-name-part> <tp:taxon-name-part taxon-name-part-type="species" reg="nivalis">nivalis</tp:taxon-name-part></tp:taxon-name></italic> male basimere, telomere, distal arm of S-IX, and aedeagus. White arrows define margin of sinus in ventral margin of basimere. <abbrev xmlns:xlink="http://www.w3.org/1999/xlink" xlink:title="angular apex" id="ABBRID0EQIAE" xlink:type="simple">AA</abbrev> = angular apex of basimere; <abbrev xmlns:xlink="http://www.w3.org/1999/xlink" xlink:title="hyaline lobe" id="ABBRID0EUIAE" xlink:type="simple">HL</abbrev> = hyaline lobe of distal arm of S-IX <bold>4</bold> <italic><tp:taxon-name><tp:taxon-name-part taxon-name-part-type="genus" reg="Phalacropsylla">Phalacropsylla</tp:taxon-name-part> <tp:taxon-name-part taxon-name-part-type="species" reg="oregonensis">oregonensis</tp:taxon-name-part></tp:taxon-name></italic>, male holotype basimere, telomere, and distal arm of S-IX. Arrow indicates small sinus in ventral margin of basimere <bold>5</bold> <italic><tp:taxon-name><tp:taxon-name-part taxon-name-part-type="genus" reg="Phalacropsylla">Phalacropsylla</tp:taxon-name-part> <tp:taxon-name-part taxon-name-part-type="species" reg="paradisea">paradisea</tp:taxon-name-part></tp:taxon-name></italic>, male basimere, telomere, and distal arm of S-IX. Arrows define margin of deep sinus on ventral margin of basimere. Scale = 0.2 mm</p></caption><graphic xmlns:xlink="http://www.w3.org/1999/xlink" xlink:href="zookeys-675-027-g002.jpg" position="float" orientation="portrait" xlink:type="simple" id="oo_136590.jpg"/></fig><!--PageBreak--></tp:treatment-sec><tp:treatment-sec sec-type="material" id="SECID0EYJAE"><title>Material examined.</title><p>
              <bold>USA: Arizona</bold>, San Francisco Mts., 18 X 1989, G.E. Haas, 4♂, 4♀ (<named-content xmlns:xlink="http://www.w3.org/1999/xlink" content-type="dwc:institutional_code" xlink:type="simple">BYUC</named-content>). <bold>California</bold>, Siskiyou County, <italic><tp:taxon-name><tp:taxon-name-part taxon-name-part-type="genus" reg="Neotoma">N.</tp:taxon-name-part> <tp:taxon-name-part taxon-name-part-type="species" reg="cinerea">cinerea</tp:taxon-name-part></tp:taxon-name></italic> (Ord) nest, 9 XII 1976, B.C. Nelson, 4♂, 2♀; <italic><tp:taxon-name><tp:taxon-name-part taxon-name-part-type="genus" reg="Neotoma">N.</tp:taxon-name-part> <tp:taxon-name-part taxon-name-part-type="species" reg="cinerea">cinerea</tp:taxon-name-part></tp:taxon-name></italic>, 31 I 1980, C.R. Smith, 1♂ (<named-content xmlns:xlink="http://www.w3.org/1999/xlink" content-type="dwc:institutional_code" xlink:type="simple">USNM</named-content>). <bold>Idaho</bold>, Idaho Falls, National Reactor Testing Site (NRTS), Bonneville County, <italic><tp:taxon-name><tp:taxon-name-part taxon-name-part-type="genus" reg="Neotoma">N.</tp:taxon-name-part> <tp:taxon-name-part taxon-name-part-type="species" reg="cinerea">cinerea</tp:taxon-name-part></tp:taxon-name></italic>, 20 VIII 1967, D.E. Beck (1♂, 1♀); same data except rodent nest, 17 II 1967, (1♂); <italic><tp:taxon-name><tp:taxon-name-part taxon-name-part-type="genus" reg="Onychomys">Onychomys</tp:taxon-name-part> <tp:taxon-name-part taxon-name-part-type="species" reg="leucogaster">leucogaster</tp:taxon-name-part></tp:taxon-name></italic> (Wied-Neuwied), 22 IX 1966, 2♀ (<named-content xmlns:xlink="http://www.w3.org/1999/xlink" content-type="dwc:institutional_code" xlink:type="simple">BYUC</named-content>). <bold>Montana</bold>, Jefferson County, Morrison cave near White Hall, <italic><tp:taxon-name><tp:taxon-name-part taxon-name-part-type="genus" reg="Neotoma">Neotoma</tp:taxon-name-part></tp:taxon-name></italic> sp., 31 XII 1940, H.B. Mills, 1 ♂; Ennis, in cave, <italic><tp:taxon-name><tp:taxon-name-part taxon-name-part-type="genus" reg="Neotoma">Neotoma</tp:taxon-name-part></tp:taxon-name></italic> nest, II 1941, W.L. Jellison and G.M. Kohls, 1 ♂, 2♀ (<named-content xmlns:xlink="http://www.w3.org/1999/xlink" content-type="dwc:institutional_code" xlink:type="simple">CMNH</named-content>); 1♂, 1♀ (<named-content xmlns:xlink="http://www.w3.org/1999/xlink" content-type="dwc:institutional_code" xlink:type="simple">BYUC</named-content>). <bold>Nevada</bold>, Clark County, Spring Mts., <italic><tp:taxon-name><tp:taxon-name-part taxon-name-part-type="genus" reg="Neotoma">N.</tp:taxon-name-part> <tp:taxon-name-part taxon-name-part-type="species" reg="cinerea">cinerea</tp:taxon-name-part></tp:taxon-name></italic> nest, 5 VI 1985, 2♂, 2♀ (<named-content xmlns:xlink="http://www.w3.org/1999/xlink" content-type="dwc:institutional_code" xlink:type="simple">BYUC</named-content>). <bold>New Mexico</bold>, Sandoval County, W edge Valle Grande, 2637 m, Jemez Mts., <italic><tp:taxon-name><tp:taxon-name-part taxon-name-part-type="genus" reg="Neotoma">N.</tp:taxon-name-part> <tp:taxon-name-part taxon-name-part-type="species" reg="cinerea">cinerea</tp:taxon-name-part></tp:taxon-name></italic> nest, 18 IX 1970, Animal Ecology Research Unit (AERU), 20♂, 16♀; Cibola County, N side Ice Cave Canyon, 2424 m, Jemez Mts., <italic><tp:taxon-name><tp:taxon-name-part taxon-name-part-type="genus" reg="Neotoma">N.</tp:taxon-name-part> <tp:taxon-name-part taxon-name-part-type="species" reg="cinerea">cinerea</tp:taxon-name-part></tp:taxon-name></italic> nest, 21 IX 1970, AERU, 2♂, 1♀; Sierra County, SW side Cerro del Medio, 2652 m, Jemez Mts., <italic><tp:taxon-name><tp:taxon-name-part taxon-name-part-type="genus" reg="Neotoma">N.</tp:taxon-name-part> <tp:taxon-name-part taxon-name-part-type="species" reg="cinerea">cinerea</tp:taxon-name-part></tp:taxon-name></italic> nest, 21 IX 1970, 1♂, 2♀; W edge Valle Grande, 2622 m, Jemez Mts., <italic><tp:taxon-name><tp:taxon-name-part taxon-name-part-type="genus" reg="Neotoma">N.</tp:taxon-name-part> <tp:taxon-name-part taxon-name-part-type="species" reg="cinerea">cinerea</tp:taxon-name-part></tp:taxon-name></italic> ♂, 25 IX 1970, 1♂; SE corner Baca location no. 1, Line 17, rocks with Dome Meadow, <italic><tp:taxon-name><tp:taxon-name-part taxon-name-part-type="genus" reg="Neotoma">Neotoma</tp:taxon-name-part> <tp:taxon-name-part taxon-name-part-type="species" reg="mexicana">mexicana</tp:taxon-name-part></tp:taxon-name></italic> Baird ♀, 16 X 1970, 1♂; Lincoln County, midden mix, 6 VIII 1991, G.E. Haas, 2♂, 1♀ (<named-content xmlns:xlink="http://www.w3.org/1999/xlink" content-type="dwc:institutional_code" xlink:type="simple">BYUC</named-content>). <bold>Utah</bold>, Beaver County, Delano Ranger Station, <italic><tp:taxon-name><tp:taxon-name-part taxon-name-part-type="genus" reg="Peromyscus">Peromyscus</tp:taxon-name-part> <tp:taxon-name-part taxon-name-part-type="species" reg="maniculatus">maniculatus</tp:taxon-name-part></tp:taxon-name></italic> (Wagner), 25 VI 1957, D.M. Allred, 1♂, 1♀; Utah County, Provo, woodrat nest, 13 XI 1948, N.C. Acraia, 11♂, 13♀, (<named-content xmlns:xlink="http://www.w3.org/1999/xlink" content-type="dwc:institutional_code" xlink:type="simple">BYUC</named-content>); same data except 2♂, 3♀ (<named-content xmlns:xlink="http://www.w3.org/1999/xlink" content-type="dwc:institutional_code" xlink:type="simple">CMNH</named-content>), <italic><tp:taxon-name><tp:taxon-name-part taxon-name-part-type="genus" reg="Neotoma">N.</tp:taxon-name-part> <tp:taxon-name-part taxon-name-part-type="species" reg="cinerea">cinerea</tp:taxon-name-part></tp:taxon-name></italic>, 12 XI 1949, Allan Dotty, 1♂, 1♀ (<named-content xmlns:xlink="http://www.w3.org/1999/xlink" content-type="dwc:institutional_code" xlink:type="simple">USNM</named-content>); Provo, Rock Canyon, <italic><tp:taxon-name><tp:taxon-name-part taxon-name-part-type="genus" reg="Neotoma">N.</tp:taxon-name-part> <tp:taxon-name-part taxon-name-part-type="species" reg="cinerea">cinerea</tp:taxon-name-part></tp:taxon-name></italic> nest, 15 IX 1949, V.J. Tipton, 3♂, 1♀; Provo, woodrat nest, 13 XI 1948, N.C. Acraia, 1♂, 2♀, (<named-content xmlns:xlink="http://www.w3.org/1999/xlink" content-type="dwc:institutional_code" xlink:type="simple">CMNH</named-content>); <italic><tp:taxon-name><tp:taxon-name-part taxon-name-part-type="genus" reg="Neotoma">N.</tp:taxon-name-part> <tp:taxon-name-part taxon-name-part-type="species" reg="cinerea">cinerea</tp:taxon-name-part></tp:taxon-name></italic> nest, 12 XI 1949, A. Doty, 14♂, 21♀; Provo, Rock Canyon, <italic><tp:taxon-name><tp:taxon-name-part taxon-name-part-type="genus" reg="Neotoma">N.</tp:taxon-name-part> <tp:taxon-name-part taxon-name-part-type="species" reg="cinerea">cinerea</tp:taxon-name-part></tp:taxon-name></italic> nest, 13 XI 1948, 1♀; Provo, woodrat nest, 6 XI 1948, N.C. Acraia, 1♀; Provo, Rock, Canyon, <italic><tp:taxon-name><tp:taxon-name-part taxon-name-part-type="genus" reg="Neotoma">N.</tp:taxon-name-part> <tp:taxon-name-part taxon-name-part-type="species" reg="cinerea">cinerea</tp:taxon-name-part></tp:taxon-name></italic> nest, 24 XI 1949, D.M. Allred, 4♀; Provo, Rock Canyon, <italic><tp:taxon-name><tp:taxon-name-part taxon-name-part-type="genus" reg="Neotoma">N.</tp:taxon-name-part> <tp:taxon-name-part taxon-name-part-type="species" reg="cinerea">cinerea</tp:taxon-name-part></tp:taxon-name></italic> nest, 24 II 1951, D.E. Beck and D.M. Allred, 3♂; Provo, Buckley’s Mine, <italic><tp:taxon-name><tp:taxon-name-part taxon-name-part-type="genus" reg="Neotoma">N.</tp:taxon-name-part> <tp:taxon-name-part taxon-name-part-type="species" reg="cinerea">cinerea</tp:taxon-name-part></tp:taxon-name></italic> nest, 21 X 1950, D.M. Allred, 1♀; East of Provo, <italic><tp:taxon-name><tp:taxon-name-part taxon-name-part-type="genus" reg="Neotoma">N.</tp:taxon-name-part> <tp:taxon-name-part taxon-name-part-type="species" reg="cinerea">cinerea</tp:taxon-name-part></tp:taxon-name></italic> nest, 30 III 1951, D.E. Beck and D.M. Allred, 4♂, 3♀; Provo, <italic><tp:taxon-name><tp:taxon-name-part taxon-name-part-type="genus" reg="Neotoma">N.</tp:taxon-name-part> <tp:taxon-name-part taxon-name-part-type="species" reg="cinerea">cinerea</tp:taxon-name-part></tp:taxon-name></italic>, 25 XI 1948, N.C. Acraia, 2♂, 3♀ (<named-content xmlns:xlink="http://www.w3.org/1999/xlink" content-type="dwc:institutional_code" xlink:type="simple">BYUC</named-content>).</p></tp:treatment-sec><tp:treatment-sec sec-type="remarks" id="SECID0ESTAE"><title>Remarks.</title><p>
              <italic><tp:taxon-name><tp:taxon-name-part taxon-name-part-type="genus" reg="Phalacropsylla">Phalacropsylla</tp:taxon-name-part> <tp:taxon-name-part taxon-name-part-type="species" reg="allos">allos</tp:taxon-name-part></tp:taxon-name></italic> is the most widely spread species of <italic><tp:taxon-name><tp:taxon-name-part taxon-name-part-type="genus" reg="Phalacropsylla">Phalacropsylla</tp:taxon-name-part></tp:taxon-name></italic>, occurring in southern British Columbia, Arizona, central to northern California, Colorado, Idaho, Montana, Nevada, New Mexico, Utah, and Wyoming (Fig. <xref ref-type="fig" rid="F1">1</xref>). It is sympatric with <italic><tp:taxon-name><tp:taxon-name-part taxon-name-part-type="genus" reg="Phalacropsylla">P.</tp:taxon-name-part> <tp:taxon-name-part taxon-name-part-type="species" reg="paradisea">paradisea</tp:taxon-name-part></tp:taxon-name></italic> in Arizona, Colorado, and New Mexico. The vast majority of specimens examined were recorded from <italic><tp:taxon-name><tp:taxon-name-part taxon-name-part-type="genus" reg="Neotoma">N.</tp:taxon-name-part> <tp:taxon-name-part taxon-name-part-type="species" reg="cinerea">cinerea</tp:taxon-name-part></tp:taxon-name></italic> throughout it range, with single records from <italic><tp:taxon-name><tp:taxon-name-part taxon-name-part-type="genus" reg="Neotoma">N.</tp:taxon-name-part> <tp:taxon-name-part taxon-name-part-type="species" reg="mexicana">mexicana</tp:taxon-name-part></tp:taxon-name></italic> (1♂), <italic><tp:taxon-name><tp:taxon-name-part taxon-name-part-type="genus" reg="Onychomys">Onychomys</tp:taxon-name-part> <tp:taxon-name-part taxon-name-part-type="species" reg="leucogaster">leucogaster</tp:taxon-name-part></tp:taxon-name></italic> (2♀), and <italic><tp:taxon-name><tp:taxon-name-part taxon-name-part-type="genus" reg="Peromyscus">P.</tp:taxon-name-part> <tp:taxon-name-part taxon-name-part-type="species" reg="maniculatus">maniculatus</tp:taxon-name-part></tp:taxon-name></italic> (1♂, 1♀). No other species of <italic><tp:taxon-name><tp:taxon-name-part taxon-name-part-type="genus" reg="Phalacropsylla">Phalacropsylla</tp:taxon-name-part></tp:taxon-name></italic> have been collected from <italic><tp:taxon-name><tp:taxon-name-part taxon-name-part-type="genus" reg="Neotoma">N.</tp:taxon-name-part> <tp:taxon-name-part taxon-name-part-type="species" reg="cinerea">cinerea</tp:taxon-name-part></tp:taxon-name></italic> (Table <xref ref-type="table" rid="T1">1</xref>). Most of the specimens from nests of <italic><tp:taxon-name><tp:taxon-name-part taxon-name-part-type="genus" reg="Neotoma">N.</tp:taxon-name-part> <tp:taxon-name-part taxon-name-part-type="species" reg="cinerea">cinerea</tp:taxon-name-part></tp:taxon-name></italic> were collected during the cooler fall and winter months from September through February. Only one collection of three males was reported in a warmer period (June) and this site was inside a cool mine shaft (Buckley Mine) located at an elevation of 2896 m. We did not examine specimens of <italic><tp:taxon-name><tp:taxon-name-part taxon-name-part-type="genus" reg="Phalacropsylla">P.</tp:taxon-name-part> <tp:taxon-name-part taxon-name-part-type="species" reg="allos">allos</tp:taxon-name-part></tp:taxon-name></italic> reported by <xref ref-type="bibr" rid="B14">Eads and Campos (1982)</xref> from <italic><tp:taxon-name><tp:taxon-name-part taxon-name-part-type="genus" reg="Neotoma">N.</tp:taxon-name-part> <tp:taxon-name-part taxon-name-part-type="species" reg="mexicana">mexicana</tp:taxon-name-part></tp:taxon-name></italic> (1♂), <italic><tp:taxon-name><tp:taxon-name-part taxon-name-part-type="genus" reg="Peromyscus">Peromyscus</tp:taxon-name-part> <tp:taxon-name-part taxon-name-part-type="species" reg="difficilis">difficilis</tp:taxon-name-part></tp:taxon-name></italic> (J.A. Allen) (3♂, 1♀), <italic><tp:taxon-name><tp:taxon-name-part taxon-name-part-type="genus" reg="Peromyscus">P.</tp:taxon-name-part> <tp:taxon-name-part taxon-name-part-type="species" reg="maniculatus">maniculatus</tp:taxon-name-part></tp:taxon-name></italic> (1♂, 1♀), <italic><tp:taxon-name><tp:taxon-name-part taxon-name-part-type="genus" reg="Reithrodontomys">Reithrodontomys</tp:taxon-name-part> <tp:taxon-name-part taxon-name-part-type="species" reg="megalotis">megalotis</tp:taxon-name-part></tp:taxon-name></italic> (Baird) (1♀) from Larimer County, Colorado; however, these specimens reported from the eastern slopes as <italic><tp:taxon-name><tp:taxon-name-part taxon-name-part-type="genus" reg="Phalacropsylla">P.</tp:taxon-name-part> <tp:taxon-name-part taxon-name-part-type="species" reg="allos">allos</tp:taxon-name-part></tp:taxon-name></italic> by <xref ref-type="bibr" rid="B14">Eads and Campos (1982)</xref> were collected from March through August during the warmer months at elevations from 1600–1900 m. Although they collected during all months of the year, <italic><tp:taxon-name><tp:taxon-name-part taxon-name-part-type="genus" reg="Phalacropsylla">P.</tp:taxon-name-part> <tp:taxon-name-part taxon-name-part-type="species" reg="allos">allos</tp:taxon-name-part></tp:taxon-name></italic> specimens were not collected from September through February. This seasonal disparity is enigmatic and warrants future collecting and studies.</p><fig id="F1" position="float" orientation="portrait"><label>Figure 1.</label><caption><p>Distribution of <italic><tp:taxon-name><tp:taxon-name-part taxon-name-part-type="genus" reg="Phalacropsylla">Phalacropsylla</tp:taxon-name-part></tp:taxon-name></italic> species in the Canada, Mexico, and the Western United States. Arrows define same locality for two species.</p></caption><graphic xmlns:xlink="http://www.w3.org/1999/xlink" xlink:href="zookeys-675-027-g001.jpg" position="float" orientation="portrait" xlink:type="simple" id="oo_136591.jpg"/></fig><table-wrap id="T1" position="float" orientation="portrait"><label>Table 1.</label><table id="TID0EBOAC" rules="all"><tbody><tr><th rowspan="1" colspan="3">
                        <tp:taxon-name><tp:taxon-name-part taxon-name-part-type="class">MAMMALIA</tp:taxon-name-part></tp:taxon-name>
                      </th><th rowspan="1" colspan="5"/></tr><tr><th rowspan="2" colspan="1">ORDER</th><th rowspan="2" colspan="1">FAMILY</th><th rowspan="2" colspan="1">SPECIES</th><th rowspan="1" colspan="5">
                      <italic><tp:taxon-name><tp:taxon-name-part taxon-name-part-type="genus" reg="Phalacropsylla">Phalacropsylla</tp:taxon-name-part></tp:taxon-name></italic>
                    </th></tr><tr><th rowspan="1" colspan="1">
                      <italic><tp:taxon-name><tp:taxon-name-part taxon-name-part-type="species" reg="allos">allos</tp:taxon-name-part></tp:taxon-name></italic>
                    </th><th rowspan="1" colspan="1">
                      <italic><tp:taxon-name><tp:taxon-name-part taxon-name-part-type="species" reg="morlani">morlani</tp:taxon-name-part></tp:taxon-name></italic>
                    </th><th rowspan="1" colspan="1">
                      <italic><tp:taxon-name><tp:taxon-name-part taxon-name-part-type="species" reg="nivalis">nivalis</tp:taxon-name-part></tp:taxon-name></italic>
                    </th><th rowspan="1" colspan="1">
                      <italic><tp:taxon-name><tp:taxon-name-part taxon-name-part-type="species" reg="oregonensis">oregonensis</tp:taxon-name-part></tp:taxon-name></italic>
                    </th><th rowspan="1" colspan="1">
                      <italic><tp:taxon-name><tp:taxon-name-part taxon-name-part-type="species" reg="paradisea">paradisea</tp:taxon-name-part></tp:taxon-name></italic>
                    </th></tr><tr><td rowspan="2" colspan="1">
                        <tp:taxon-name><tp:taxon-name-part taxon-name-part-type="order">Carnivora</tp:taxon-name-part></tp:taxon-name>
                      </td><td rowspan="2" colspan="1">
                        <tp:taxon-name><tp:taxon-name-part taxon-name-part-type="family">Procyonidae</tp:taxon-name-part></tp:taxon-name>
                      </td><td rowspan="2" colspan="1">
                      <italic><tp:taxon-name><tp:taxon-name-part taxon-name-part-type="genus" reg="Bassariscus">Bassariscus</tp:taxon-name-part> <tp:taxon-name-part taxon-name-part-type="species" reg="astutus">astutus</tp:taxon-name-part></tp:taxon-name></italic>*</td><td rowspan="1" colspan="1"/><td rowspan="1" colspan="1"/><td rowspan="1" colspan="1"/><td rowspan="1" colspan="1"/><td rowspan="1" colspan="1">†X*</td></tr><tr><td rowspan="1" colspan="1"/><td rowspan="1" colspan="1"/><td rowspan="1" colspan="1"/><td rowspan="1" colspan="1"/><td rowspan="1" colspan="1"/></tr><tr><td rowspan="2" colspan="1">
                        <tp:taxon-name><tp:taxon-name-part taxon-name-part-type="order">Lagomorpha</tp:taxon-name-part></tp:taxon-name>
                      </td><td rowspan="2" colspan="1">
                        <tp:taxon-name><tp:taxon-name-part taxon-name-part-type="family">Ochotonidae</tp:taxon-name-part></tp:taxon-name>
                      </td><td rowspan="2" colspan="1">
                      <italic><tp:taxon-name><tp:taxon-name-part taxon-name-part-type="genus" reg="Ochotona">Ochotona</tp:taxon-name-part> <tp:taxon-name-part taxon-name-part-type="species" reg="princeps">princeps</tp:taxon-name-part></tp:taxon-name></italic>
                    </td><td rowspan="1" colspan="1"/><td rowspan="1" colspan="1">†</td><td rowspan="1" colspan="1"/><td rowspan="1" colspan="1"/><td rowspan="1" colspan="1"/></tr><tr><td rowspan="1" colspan="1"/><td rowspan="1" colspan="1"/><td rowspan="1" colspan="1"/><td rowspan="1" colspan="1"/><td rowspan="1" colspan="1"/></tr><tr><td rowspan="33" colspan="1">
                        <tp:taxon-name><tp:taxon-name-part taxon-name-part-type="order">Rodentia</tp:taxon-name-part></tp:taxon-name>
                      </td><td rowspan="30" colspan="1">
                        <tp:taxon-name><tp:taxon-name-part taxon-name-part-type="family">Cricetidae</tp:taxon-name-part></tp:taxon-name>
                      </td><td rowspan="2" colspan="1">
                      <italic><tp:taxon-name><tp:taxon-name-part taxon-name-part-type="genus" reg="Neotoma">Neotoma</tp:taxon-name-part> <tp:taxon-name-part taxon-name-part-type="species" reg="albigula">albigula</tp:taxon-name-part></tp:taxon-name></italic>
                    </td><td rowspan="1" colspan="1"/><td rowspan="1" colspan="1"/><td rowspan="1" colspan="1"/><td rowspan="1" colspan="1"/><td rowspan="1" colspan="1">X</td></tr><tr><td rowspan="1" colspan="1"/><td rowspan="1" colspan="1"/><td rowspan="1" colspan="1"/><td rowspan="1" colspan="1"/><td rowspan="1" colspan="1"/></tr><tr><td rowspan="2" colspan="1">
                      <italic><tp:taxon-name><tp:taxon-name-part taxon-name-part-type="genus" reg="Neotoma">Neotoma</tp:taxon-name-part> <tp:taxon-name-part taxon-name-part-type="species" reg="cinerea">cinerea</tp:taxon-name-part></tp:taxon-name></italic>
                    </td><td rowspan="1" colspan="1">X</td><td rowspan="1" colspan="1"/><td rowspan="1" colspan="1"/><td rowspan="1" colspan="1"/><td rowspan="1" colspan="1"/></tr><tr><td rowspan="1" colspan="1"/><td rowspan="1" colspan="1"/><td rowspan="1" colspan="1"/><td rowspan="1" colspan="1"/><td rowspan="1" colspan="1"/></tr><tr><td rowspan="2" colspan="1">
                      <italic><tp:taxon-name><tp:taxon-name-part taxon-name-part-type="genus" reg="Neotoma">Neotoma</tp:taxon-name-part> <tp:taxon-name-part taxon-name-part-type="species" reg="lepida">lepida</tp:taxon-name-part></tp:taxon-name></italic>
                    </td><td rowspan="1" colspan="1"/><td rowspan="1" colspan="1"/><td rowspan="1" colspan="1"/><td rowspan="1" colspan="1">X</td><td rowspan="1" colspan="1"/></tr><tr><td rowspan="1" colspan="1"/><td rowspan="1" colspan="1"/><td rowspan="1" colspan="1"/><td rowspan="1" colspan="1"/><td rowspan="1" colspan="1"/></tr><tr><td rowspan="2" colspan="1">
                      <italic><tp:taxon-name><tp:taxon-name-part taxon-name-part-type="genus" reg="Neotoma">Neotoma</tp:taxon-name-part> <tp:taxon-name-part taxon-name-part-type="species" reg="mexicana">mexicana</tp:taxon-name-part></tp:taxon-name></italic>
                    </td><td rowspan="1" colspan="1">†X</td><td rowspan="1" colspan="1"/><td rowspan="1" colspan="1">X</td><td rowspan="1" colspan="1"/><td rowspan="1" colspan="1">X</td></tr><tr><td rowspan="1" colspan="1"/><td rowspan="1" colspan="1"/><td rowspan="1" colspan="1"/><td rowspan="1" colspan="1"/><td rowspan="1" colspan="1"/></tr><tr><td rowspan="2" colspan="1">
                      <italic><tp:taxon-name><tp:taxon-name-part taxon-name-part-type="genus" reg="Neotoma">Neotoma</tp:taxon-name-part> <tp:taxon-name-part taxon-name-part-type="species" reg="stephensi">stephensi</tp:taxon-name-part></tp:taxon-name></italic>
                    </td><td rowspan="1" colspan="1"/><td rowspan="1" colspan="1"/><td rowspan="1" colspan="1"/><td rowspan="1" colspan="1"/><td rowspan="1" colspan="1">X</td></tr><tr><td rowspan="1" colspan="1"/><td rowspan="1" colspan="1"/><td rowspan="1" colspan="1"/><td rowspan="1" colspan="1"/><td rowspan="1" colspan="1"/></tr><tr><td rowspan="2" colspan="1">
                      <italic><tp:taxon-name><tp:taxon-name-part taxon-name-part-type="genus" reg="Onychomys">Onychomys</tp:taxon-name-part> <tp:taxon-name-part taxon-name-part-type="species" reg="leucogaster">leucogaster</tp:taxon-name-part></tp:taxon-name></italic>
                    </td><td rowspan="1" colspan="1">X</td><td rowspan="1" colspan="1"/><td rowspan="1" colspan="1"/><td rowspan="1" colspan="1"/><td rowspan="1" colspan="1"/></tr><tr><td rowspan="1" colspan="1"/><td rowspan="1" colspan="1"/><td rowspan="1" colspan="1"/><td rowspan="1" colspan="1"/><td rowspan="1" colspan="1"/></tr><tr><td rowspan="2" colspan="1">
                      <italic><tp:taxon-name><tp:taxon-name-part taxon-name-part-type="genus" reg="Peromyscus">Peromyscus</tp:taxon-name-part> <tp:taxon-name-part taxon-name-part-type="species" reg="boylii">boylii</tp:taxon-name-part></tp:taxon-name></italic>
                    </td><td rowspan="1" colspan="1"/><td rowspan="1" colspan="1"/><td rowspan="1" colspan="1"/><td rowspan="1" colspan="1"/><td rowspan="1" colspan="1">†</td></tr><tr><td rowspan="1" colspan="1"/><td rowspan="1" colspan="1"/><td rowspan="1" colspan="1"/><td rowspan="1" colspan="1"/><td rowspan="1" colspan="1"/></tr><tr><td rowspan="2" colspan="1">
                      <italic><tp:taxon-name><tp:taxon-name-part taxon-name-part-type="genus" reg="Peromyscus">Peromyscus</tp:taxon-name-part> <tp:taxon-name-part taxon-name-part-type="species" reg="crinitus">crinitus</tp:taxon-name-part></tp:taxon-name></italic>
                    </td><td rowspan="1" colspan="1"/><td rowspan="1" colspan="1"/><td rowspan="1" colspan="1"/><td rowspan="1" colspan="1">†</td><td rowspan="1" colspan="1"/></tr><tr><td rowspan="1" colspan="1"/><td rowspan="1" colspan="1"/><td rowspan="1" colspan="1"/><td rowspan="1" colspan="1"/><td rowspan="1" colspan="1"/></tr><tr><td rowspan="2" colspan="1">
                      <italic><tp:taxon-name><tp:taxon-name-part taxon-name-part-type="genus" reg="Peromyscus">Peromyscus</tp:taxon-name-part> <tp:taxon-name-part taxon-name-part-type="species" reg="difficilis">difficilis</tp:taxon-name-part></tp:taxon-name></italic>
                    </td><td rowspan="1" colspan="1">†</td><td rowspan="1" colspan="1"/><td rowspan="1" colspan="1"/><td rowspan="1" colspan="1"/><td rowspan="1" colspan="1"/></tr><tr><td rowspan="1" colspan="1"/><td rowspan="1" colspan="1"/><td rowspan="1" colspan="1"/><td rowspan="1" colspan="1"/><td rowspan="1" colspan="1"/></tr><tr><td rowspan="2" colspan="1">
                      <italic><tp:taxon-name><tp:taxon-name-part taxon-name-part-type="genus" reg="Peromyscus">Peromyscus</tp:taxon-name-part> <tp:taxon-name-part taxon-name-part-type="species" reg="leucopus">leucopus</tp:taxon-name-part></tp:taxon-name></italic>
                    </td><td rowspan="1" colspan="1"/><td rowspan="1" colspan="1"/><td rowspan="1" colspan="1"/><td rowspan="1" colspan="1"/><td rowspan="1" colspan="1">†</td></tr><tr><td rowspan="1" colspan="1"/><td rowspan="1" colspan="1"/><td rowspan="1" colspan="1"/><td rowspan="1" colspan="1"/><td rowspan="1" colspan="1"/></tr><tr><td rowspan="2" colspan="1">
                      <italic><tp:taxon-name><tp:taxon-name-part taxon-name-part-type="genus" reg="Peromyscus">Peromyscus</tp:taxon-name-part> <tp:taxon-name-part taxon-name-part-type="species" reg="maniculatus">maniculatus</tp:taxon-name-part></tp:taxon-name></italic>
                    </td><td rowspan="1" colspan="1">†X</td><td rowspan="1" colspan="1"/><td rowspan="1" colspan="1"/><td rowspan="1" colspan="1">X</td><td rowspan="1" colspan="1"/></tr><tr><td rowspan="1" colspan="1"/><td rowspan="1" colspan="1"/><td rowspan="1" colspan="1"/><td rowspan="1" colspan="1"/><td rowspan="1" colspan="1"/></tr><tr><td rowspan="2" colspan="1">
                      <italic><tp:taxon-name><tp:taxon-name-part taxon-name-part-type="genus" reg="Peromyscus">Peromyscus</tp:taxon-name-part> <tp:taxon-name-part taxon-name-part-type="species" reg="melanotis">melanotis</tp:taxon-name-part></tp:taxon-name></italic>
                    </td><td rowspan="1" colspan="1"/><td rowspan="1" colspan="1"/><td rowspan="1" colspan="1">X</td><td rowspan="1" colspan="1"/><td rowspan="1" colspan="1"/></tr><tr><td rowspan="1" colspan="1"/><td rowspan="1" colspan="1"/><td rowspan="1" colspan="1"/><td rowspan="1" colspan="1"/><td rowspan="1" colspan="1"/></tr><tr><td rowspan="2" colspan="1">
                      <italic><tp:taxon-name><tp:taxon-name-part taxon-name-part-type="genus" reg="Peromyscus">Peromyscus</tp:taxon-name-part> <tp:taxon-name-part taxon-name-part-type="species" reg="pectoralis">pectoralis</tp:taxon-name-part></tp:taxon-name></italic>
                    </td><td rowspan="1" colspan="1"/><td rowspan="1" colspan="1"/><td rowspan="1" colspan="1"/><td rowspan="1" colspan="1"/><td rowspan="1" colspan="1">X</td></tr><tr><td rowspan="1" colspan="1"/><td rowspan="1" colspan="1"/><td rowspan="1" colspan="1"/><td rowspan="1" colspan="1"/><td rowspan="1" colspan="1"/></tr><tr><td rowspan="2" colspan="1">
                      <italic><tp:taxon-name><tp:taxon-name-part taxon-name-part-type="genus" reg="Peromyscus">Peromyscus</tp:taxon-name-part> <tp:taxon-name-part taxon-name-part-type="species" reg="truei">truei</tp:taxon-name-part></tp:taxon-name></italic>
                    </td><td rowspan="1" colspan="1">†</td><td rowspan="1" colspan="1"/><td rowspan="1" colspan="1"/><td rowspan="1" colspan="1"/><td rowspan="1" colspan="1">X</td></tr><tr><td rowspan="1" colspan="1"/><td rowspan="1" colspan="1"/><td rowspan="1" colspan="1"/><td rowspan="1" colspan="1"/><td rowspan="1" colspan="1"/></tr><tr><td rowspan="2" colspan="1">
                      <italic><tp:taxon-name><tp:taxon-name-part taxon-name-part-type="genus" reg="Reithrodontomys">Reithrodontomys</tp:taxon-name-part> <tp:taxon-name-part taxon-name-part-type="species" reg="megalotis">megalotis</tp:taxon-name-part></tp:taxon-name></italic>
                    </td><td rowspan="1" colspan="1">†</td><td rowspan="1" colspan="1"/><td rowspan="1" colspan="1"/><td rowspan="1" colspan="1"/><td rowspan="1" colspan="1"/></tr><tr><td rowspan="1" colspan="1"/><td rowspan="1" colspan="1"/><td rowspan="1" colspan="1"/><td rowspan="1" colspan="1"/><td rowspan="1" colspan="1"/></tr><tr><td rowspan="2" colspan="1">
                        <tp:taxon-name><tp:taxon-name-part taxon-name-part-type="family">Heteromyidae</tp:taxon-name-part></tp:taxon-name>
                      </td><td rowspan="2" colspan="1">
                      <italic><tp:taxon-name><tp:taxon-name-part taxon-name-part-type="genus" reg="Dipodomys">Dipodomys</tp:taxon-name-part> <tp:taxon-name-part taxon-name-part-type="species" reg="merriami">merriami</tp:taxon-name-part></tp:taxon-name></italic>
                    </td><td rowspan="1" colspan="1"/><td rowspan="1" colspan="1"/><td rowspan="1" colspan="1"/><td rowspan="1" colspan="1"/><td rowspan="1" colspan="1">X</td></tr><tr><td rowspan="1" colspan="1"/><td rowspan="1" colspan="1"/><td rowspan="1" colspan="1"/><td rowspan="1" colspan="1"/><td rowspan="1" colspan="1"/></tr><tr><td rowspan="1" colspan="1">
                        <tp:taxon-name><tp:taxon-name-part taxon-name-part-type="family">Sciuridae</tp:taxon-name-part></tp:taxon-name>
                      </td><td rowspan="1" colspan="1">
                      <italic><tp:taxon-name><tp:taxon-name-part taxon-name-part-type="genus" reg="Tamiasciurus">Tamiasciurus</tp:taxon-name-part> <tp:taxon-name-part taxon-name-part-type="species" reg="hudsonicus">hudsonicus</tp:taxon-name-part></tp:taxon-name></italic>
                    </td><td rowspan="1" colspan="1"/><td rowspan="1" colspan="1"/><td rowspan="1" colspan="1"/><td rowspan="1" colspan="1"/><td rowspan="1" colspan="1">X</td></tr></tbody></table><table-wrap-foot><fn><p>* Reference to “civet cat” in text likely refers to <italic><tp:taxon-name><tp:taxon-name-part taxon-name-part-type="genus" reg="Bassariscus">Bassariscus</tp:taxon-name-part> <tp:taxon-name-part taxon-name-part-type="species" reg="astutus">astutus</tp:taxon-name-part></tp:taxon-name></italic> and not to a skunk.</p></fn><fn><p>X = Represents host/parasite records for which fleas were examined in the present in study.</p></fn><fn><p>† = Represents host/parasite flea records reported in other studies and were nott examined in our study.</p></fn></table-wrap-foot></table-wrap></tp:treatment-sec><ref-list><ref id="B29"><mixed-citation xmlns:xlink="http://www.w3.org/1999/xlink" xlink:type="simple">
          <person-group><name name-style="western"><surname>Jellison</surname><given-names>WL</given-names></name><name name-style="western"><surname>Kohls</surname><given-names>GM</given-names></name><name name-style="western"><surname>Mills</surname><given-names>HB</given-names></name></person-group> (<year>1943</year>) <source><tp:taxon-name><tp:taxon-name-part taxon-name-part-type="order">Siphonaptera</tp:taxon-name-part></tp:taxon-name> species and host list of Montana Fleas</source>. <publisher-name>Montana State Board of Entomology</publisher-name>, Miscellaneous Publication, <volume>No. 2</volume>.</mixed-citation></ref><ref id="B30"><mixed-citation xmlns:xlink="http://www.w3.org/1999/xlink" xlink:type="simple">
          <person-group><name name-style="western"><surname>Jellison</surname><given-names>WL</given-names></name><name name-style="western"><surname>Locker</surname><given-names>P</given-names></name><name name-style="western"><surname>Bacon</surname><given-names>R</given-names></name></person-group> (<year>1953</year>) <article-title>A synopsis of North American fleas, north of Mexico and notice of a supplementary index.</article-title> <source>Journal of Parasitology</source> <volume>39</volume>: <fpage>610</fpage>–<lpage>618</lpage>. <ext-link xlink:type="simple" ext-link-type="doi" xlink:href="10.2307/3274079">https://doi.org/10.2307/3274079</ext-link></mixed-citation></ref><ref id="B21"><mixed-citation xmlns:xlink="http://www.w3.org/1999/xlink" xlink:type="simple">
          <person-group><name name-style="western"><surname>Haas</surname><given-names>GE</given-names></name><name name-style="western"><surname>Martin</surname><given-names>RP</given-names></name><name name-style="western"><surname>Swickard</surname><given-names>M</given-names></name><name name-style="western"><surname>Miller</surname><given-names>BE</given-names></name></person-group> (<year>1973</year>) <article-title><tp:taxon-name><tp:taxon-name-part taxon-name-part-type="order">Siphonaptera</tp:taxon-name-part></tp:taxon-name>-mammal relationships in northcentral New Mexico.</article-title> <source>Journal of Medical Entomology</source> <volume>10</volume>: <fpage>281</fpage>–<lpage>289</lpage>. <ext-link xlink:type="simple" ext-link-type="doi" xlink:href="10.1093/jmedent/10.3.281">https://doi.org/10.1093/jmedent/10.3.281</ext-link></mixed-citation></ref><ref id="B11"><mixed-citation xmlns:xlink="http://www.w3.org/1999/xlink" xlink:type="simple">
          <person-group><name name-style="western"><surname>Campos</surname><given-names>EG</given-names></name><name name-style="western"><surname>Maupin</surname><given-names>GO</given-names></name><name name-style="western"><surname>Barnes</surname><given-names>AM</given-names></name><name name-style="western"><surname>Eads</surname><given-names>RB</given-names></name></person-group> (<year>1985</year>) <article-title>Seasonal occurrence of fleas (<tp:taxon-name><tp:taxon-name-part taxon-name-part-type="order">Siphonaptera</tp:taxon-name-part></tp:taxon-name>) on rodents in a foothill habitat in Larimer County, Colorado, USA.</article-title> <source>Journal of Medical Entomology</source> <volume>22</volume>: <fpage>266</fpage>–<lpage>270</lpage>. <ext-link xlink:type="simple" ext-link-type="doi" xlink:href="10.1093/jmedent/22.3.266">https://doi.org/10.1093/jmedent/22.3.266</ext-link></mixed-citation></ref><ref id="B36"><mixed-citation xmlns:xlink="http://www.w3.org/1999/xlink" xlink:type="simple">
          <person-group><name name-style="western"><surname>Lewis</surname><given-names>RE</given-names></name><name name-style="western"><surname>Lewis</surname><given-names>JH</given-names></name><name name-style="western"><surname>Maser</surname><given-names>C</given-names></name></person-group> (<year>1988</year>) <source>Fleas of the Pacific Northwest.</source> <publisher-name>Oregon State University Press</publisher-name>, <publisher-loc>Corvallis, Oregon</publisher-loc>, <size units="page">296 pp</size>.</mixed-citation></ref><ref id="B19"><mixed-citation xmlns:xlink="http://www.w3.org/1999/xlink" xlink:type="simple">
          <person-group><name name-style="western"><surname>Fagerlund</surname><given-names>RA</given-names></name><name name-style="western"><surname>Ford</surname><given-names>PL</given-names></name><name name-style="western"><surname>Polechla</surname><given-names>PJ Jr</given-names></name></person-group> (<year>2001</year>) <article-title>New records for fleas (<tp:taxon-name><tp:taxon-name-part taxon-name-part-type="order">Siphonaptera</tp:taxon-name-part></tp:taxon-name>) from New Mexico with notes on plague carrying species.</article-title> <source>The Southwestern Naturalist</source> <volume>46</volume>: <fpage>94</fpage>–<lpage>133</lpage>. <ext-link xlink:type="simple" ext-link-type="doi" xlink:href="10.2307/3672379">https://doi.org/10.2307/3672379</ext-link></mixed-citation></ref><ref id="B20"><mixed-citation xmlns:xlink="http://www.w3.org/1999/xlink" xlink:type="simple">
          <person-group><name name-style="western"><surname>Ford</surname><given-names>PL</given-names></name><name name-style="western"><surname>Fagerlund</surname><given-names>RA</given-names></name><name name-style="western"><surname>Duszynski</surname><given-names>DW</given-names></name><name name-style="western"><surname>Polechla</surname><given-names>PJ</given-names></name></person-group> (<year>2004</year>) <source>Fleas and lice of mammals in New Mexico. General Technical Report, RMRS-GTR-123.</source> <publisher-name>Fort Collins</publisher-name>, <publisher-loc>Colorado: U.S. Department of Agriculture. Rocky Mountain Research Station</publisher-loc>, <size units="page">57 pp</size>.</mixed-citation></ref><ref id="B14"><mixed-citation xmlns:xlink="http://www.w3.org/1999/xlink" xlink:type="simple">
          <person-group><name name-style="western"><surname>Eads</surname><given-names>RB</given-names></name><name name-style="western"><surname>Campos</surname><given-names>EG</given-names></name></person-group> (<year>1982</year>) <article-title>Description of a new <italic><tp:taxon-name><tp:taxon-name-part taxon-name-part-type="genus">Phalacropsylla</tp:taxon-name-part></tp:taxon-name></italic> and notes on <italic><tp:taxon-name><tp:taxon-name-part taxon-name-part-type="genus">P.</tp:taxon-name-part> <tp:taxon-name-part taxon-name-part-type="species">allos</tp:taxon-name-part></tp:taxon-name></italic> (<tp:taxon-name><tp:taxon-name-part taxon-name-part-type="order">Siphonaptera</tp:taxon-name-part></tp:taxon-name>: <tp:taxon-name><tp:taxon-name-part taxon-name-part-type="family">Hystrichopsyllidae</tp:taxon-name-part></tp:taxon-name>).</article-title> <source>Great Basin Naturalist</source> <volume>42</volume>: <fpage>241</fpage>–<lpage>245</lpage>.</mixed-citation></ref></ref-list></tp:taxon-treatment>
