# Supplementary material for: A review of the flea genus Phalacropsylla Rothschild, 1915 (Siphonaptera, Ctenophthalmidae, Neopsyllinae, Phalacropsyllini) with new host and distributional records
Source: Zookeys. 2017 May 18;(675):27–43. doi: 10.3897/zookeys.675.12347 (PMC5523884; doi:10.3897/zookeys.675.12347)
Supplement: XML Treatment for Phalacropsylla morlani [file zookeys.675.12347-treatment3.xml]

<!DOCTYPE tp:taxon-treatment
  PUBLIC "-//TaxonX//DTD Taxonomic Treatment Publishing DTD v0 20100105//EN" "tax-treatment-NSO.dtd">
<tp:taxon-treatment xmlns:tp="http://www.plazi.org/taxpub"><tp:treatment-meta><kwd-group><label>Taxon classification</label><kwd><named-content xmlns:xlink="http://www.w3.org/1999/xlink" content-type="kingdom">Animalia</named-content></kwd><kwd><named-content xmlns:xlink="http://www.w3.org/1999/xlink" content-type="order">Siphonaptera</named-content></kwd><kwd><named-content xmlns:xlink="http://www.w3.org/1999/xlink" content-type="family">Ctenophthalmidae</named-content></kwd></kwd-group><mixed-citation publication-type="journal"><person-group><name><surname>Acosta</surname><given-names>Roxana</given-names></name><name><surname>Hastriter</surname><given-names>Michael W.</given-names></name></person-group><article-title>A review of the flea genus <italic><tp:taxon-name><tp:taxon-name-part taxon-name-part-type="genus" reg="Phalacropsylla">Phalacropsylla</tp:taxon-name-part></tp:taxon-name></italic> Rothschild, 1915 (<tp:taxon-name><tp:taxon-name-part taxon-name-part-type="order">Siphonaptera</tp:taxon-name-part></tp:taxon-name>, <tp:taxon-name><tp:taxon-name-part taxon-name-part-type="family">Ctenophthalmidae</tp:taxon-name-part></tp:taxon-name>, <tp:taxon-name><tp:taxon-name-part taxon-name-part-type="subfamily">Neopsyllinae</tp:taxon-name-part></tp:taxon-name>, <tp:taxon-name><tp:taxon-name-part taxon-name-part-type="tribe">Phalacropsyllini</tp:taxon-name-part></tp:taxon-name>) with new host and distributional records</article-title><source>Zookeys</source><day>18</day><month>5</month><year>2017</year><volume>2017</volume><issue>675</issue><fpage>27</fpage><lpage>43</lpage><pub-id pub-id-type="doi">10.3897/zookeys.675.12347</pub-id></mixed-citation></tp:treatment-meta><tp:nomenclature><tp:taxon-name>
                <tp:taxon-name-part taxon-name-part-type="genus" reg="Phalacropsylla">Phalacropsylla</tp:taxon-name-part>
                <tp:taxon-name-part taxon-name-part-type="species" reg="morlani">morlani</tp:taxon-name-part>
              </tp:taxon-name><tp:taxon-authority>Eads &amp; Campos, 1982</tp:taxon-authority><tp:nomenclature-citation-list><tp:nomenclature-citation><tp:taxon-name>
                    <tp:taxon-name-part taxon-name-part-type="genus" reg="Phalacropsylla">Phalacropsylla</tp:taxon-name-part> <tp:taxon-name-part taxon-name-part-type="species" reg="morlani">morlani</tp:taxon-name-part></tp:taxon-name><comment>Eads &amp; Campos, 1982: 241–243; Lewis &amp; Lewis, 1985: 149; Adams &amp; Lewis, 1995: 68; <xref ref-type="bibr" rid="B19">Fagerlund et al., 2001</xref>: 95; <xref ref-type="bibr" rid="B20">Ford et al., 2004</xref>: 16. </comment></tp:nomenclature-citation></tp:nomenclature-citation-list></tp:nomenclature><tp:treatment-sec sec-type="diagnosis" id="SECID0EF5AG"><title>Diagnosis.</title><p>The apico-ventral margin of the basimere is entire, without a sinus, a feature shared only by <italic><tp:taxon-name><tp:taxon-name-part taxon-name-part-type="genus" reg="Phalacropsylla">P.</tp:taxon-name-part> <tp:taxon-name-part taxon-name-part-type="species" reg="allos">allos</tp:taxon-name-part></tp:taxon-name></italic> and <italic><tp:taxon-name><tp:taxon-name-part taxon-name-part-type="genus" reg="Phalacropsylla">P.</tp:taxon-name-part> <tp:taxon-name-part taxon-name-part-type="species" reg="oregonensis">oregonensis</tp:taxon-name-part></tp:taxon-name></italic> (Figs <xref ref-type="fig" rid="F2">2</xref>, <xref ref-type="fig" rid="F2">4</xref>). Readily distinguished from both by the shape of the distal arm of S-IX which is wider basally than at apex. The apex of the distal arm of S-IX (DA9) also lacks modified long spiniform setae, as in <italic><tp:taxon-name><tp:taxon-name-part taxon-name-part-type="genus" reg="Phalacropsylla">P.</tp:taxon-name-part> <tp:taxon-name-part taxon-name-part-type="species" reg="allos">allos</tp:taxon-name-part></tp:taxon-name></italic>, whereas <italic><tp:taxon-name><tp:taxon-name-part taxon-name-part-type="genus" reg="Phalacropsylla">P.</tp:taxon-name-part> <tp:taxon-name-part taxon-name-part-type="species" reg="oregonensis">oregonensis</tp:taxon-name-part></tp:taxon-name></italic> possesses modified setae (Fig. <xref ref-type="fig" rid="F2">4</xref>). The female of <italic><tp:taxon-name><tp:taxon-name-part taxon-name-part-type="genus" reg="Phalacropsylla">P.</tp:taxon-name-part> <tp:taxon-name-part taxon-name-part-type="species" reg="morlani">morlani</tp:taxon-name-part></tp:taxon-name></italic> has not been described.</p></tp:treatment-sec><tp:treatment-sec sec-type="type material" id="SECID0EOABG"><title>Type material examined.</title><p>
              <bold>New Mexico</bold>: Santa Fe [Santa Fe County, elev. 3048 m], <italic><tp:taxon-name><tp:taxon-name-part taxon-name-part-type="genus" reg="Ochotona">Ochotona</tp:taxon-name-part> <tp:taxon-name-part taxon-name-part-type="species" reg="princeps">princeps</tp:taxon-name-part></tp:taxon-name></italic> (Richardson), 10 X 1958 [10 XI 1958 was recorded by <xref ref-type="bibr" rid="B14">Eads and Campos (1982</xref>:241)], H.B. Morlan, holotype (<named-content xmlns:xlink="http://www.w3.org/1999/xlink" content-type="dwc:institutional_code" xlink:type="simple">USNM</named-content>).</p></tp:treatment-sec><tp:treatment-sec sec-type="remarks" id="SECID0EKBBG"><title>Remarks.</title><p>The description of <italic><tp:taxon-name><tp:taxon-name-part taxon-name-part-type="genus" reg="Phalacropsylla">P.</tp:taxon-name-part> <tp:taxon-name-part taxon-name-part-type="species" reg="morlani">morlani</tp:taxon-name-part></tp:taxon-name></italic> was based on one male from Santa Fe County, although <xref ref-type="bibr" rid="B14">Eads and Campos (1982)</xref> indicated that a second male had been lost. The discrepancy in the month the holotype was collected (October or November) was not resolvable. <xref ref-type="bibr" rid="B14">Eads and Campos (1982)</xref> stated correctly in their diagnosis that <italic><tp:taxon-name><tp:taxon-name-part taxon-name-part-type="genus" reg="Phalacropsylla">P.</tp:taxon-name-part> <tp:taxon-name-part taxon-name-part-type="species" reg="morlani">morlani</tp:taxon-name-part></tp:taxon-name></italic> has a pronotal comb of 18 teeth but erroneously recorded 20 in their key (couplet 6.). Although <italic><tp:taxon-name><tp:taxon-name-part taxon-name-part-type="genus" reg="Phalacropsylla">P.</tp:taxon-name-part> <tp:taxon-name-part taxon-name-part-type="species" reg="allos">allos</tp:taxon-name-part></tp:taxon-name></italic> is documented from adjacent Bernalillo and Sandoval counties, <italic><tp:taxon-name><tp:taxon-name-part taxon-name-part-type="genus" reg="Phalacropsylla">P.</tp:taxon-name-part> <tp:taxon-name-part taxon-name-part-type="species" reg="allos">allos</tp:taxon-name-part></tp:taxon-name></italic> has not been found in Santa Fe County. Dedicated collection efforts are needed to determine if <italic><tp:taxon-name><tp:taxon-name-part taxon-name-part-type="genus" reg="Phalacropsylla">P.</tp:taxon-name-part> <tp:taxon-name-part taxon-name-part-type="species" reg="allos">allos</tp:taxon-name-part></tp:taxon-name></italic> and <italic><tp:taxon-name><tp:taxon-name-part taxon-name-part-type="genus" reg="Phalacropsylla">P.</tp:taxon-name-part> <tp:taxon-name-part taxon-name-part-type="species" reg="morlani">morlani</tp:taxon-name-part></tp:taxon-name></italic> are sympatric at high elevations in Santa Fe County and to collect and describe the female and additional males of <italic><tp:taxon-name><tp:taxon-name-part taxon-name-part-type="genus" reg="Phalacropsylla">P.</tp:taxon-name-part> <tp:taxon-name-part taxon-name-part-type="species" reg="morlani">morlani</tp:taxon-name-part></tp:taxon-name></italic>. Since <italic><tp:taxon-name><tp:taxon-name-part taxon-name-part-type="genus" reg="Phalacropsylla">P.</tp:taxon-name-part> <tp:taxon-name-part taxon-name-part-type="species" reg="morlani">morlani</tp:taxon-name-part></tp:taxon-name></italic> was collected from a pika (<italic><tp:taxon-name><tp:taxon-name-part taxon-name-part-type="genus" reg="Ochotona">O.</tp:taxon-name-part> <tp:taxon-name-part taxon-name-part-type="species" reg="princeps">princeps</tp:taxon-name-part></tp:taxon-name></italic>), additional collecting might best be directed at collecting both <italic><tp:taxon-name><tp:taxon-name-part taxon-name-part-type="genus" reg="Ochotona">O.</tp:taxon-name-part> <tp:taxon-name-part taxon-name-part-type="species" reg="princeps">princeps</tp:taxon-name-part></tp:taxon-name></italic> and <italic><tp:taxon-name><tp:taxon-name-part taxon-name-part-type="genus" reg="Neotoma">N.</tp:taxon-name-part> <tp:taxon-name-part taxon-name-part-type="species" reg="cinerea">cinerea</tp:taxon-name-part></tp:taxon-name></italic> in Santa Fe County.</p></tp:treatment-sec><tp:treatment-sec><!--Section generated to contain objects referenced in tp:taxon-treatment.--><fig id="F2" position="float" orientation="portrait"><label>Figures 2–5.</label><caption><p>
                  <bold>2</bold> <italic><tp:taxon-name><tp:taxon-name-part taxon-name-part-type="genus" reg="Phalacropsylla">Phalacropsylla</tp:taxon-name-part> <tp:taxon-name-part taxon-name-part-type="species" reg="allos">allos</tp:taxon-name-part></tp:taxon-name></italic> male basimere and telomere. Arrows define ventral margin of basimere without sinus <bold>3</bold> <italic><tp:taxon-name><tp:taxon-name-part taxon-name-part-type="genus" reg="Phalacropsylla">Phalacropsylla</tp:taxon-name-part> <tp:taxon-name-part taxon-name-part-type="species" reg="nivalis">nivalis</tp:taxon-name-part></tp:taxon-name></italic> male basimere, telomere, distal arm of S-IX, and aedeagus. White arrows define margin of sinus in ventral margin of basimere. <abbrev xmlns:xlink="http://www.w3.org/1999/xlink" xlink:title="angular apex" id="ABBRID0EQIAE" xlink:type="simple">AA</abbrev> = angular apex of basimere; <abbrev xmlns:xlink="http://www.w3.org/1999/xlink" xlink:title="hyaline lobe" id="ABBRID0EUIAE" xlink:type="simple">HL</abbrev> = hyaline lobe of distal arm of S-IX <bold>4</bold> <italic><tp:taxon-name><tp:taxon-name-part taxon-name-part-type="genus" reg="Phalacropsylla">Phalacropsylla</tp:taxon-name-part> <tp:taxon-name-part taxon-name-part-type="species" reg="oregonensis">oregonensis</tp:taxon-name-part></tp:taxon-name></italic>, male holotype basimere, telomere, and distal arm of S-IX. Arrow indicates small sinus in ventral margin of basimere <bold>5</bold> <italic><tp:taxon-name><tp:taxon-name-part taxon-name-part-type="genus" reg="Phalacropsylla">Phalacropsylla</tp:taxon-name-part> <tp:taxon-name-part taxon-name-part-type="species" reg="paradisea">paradisea</tp:taxon-name-part></tp:taxon-name></italic>, male basimere, telomere, and distal arm of S-IX. Arrows define margin of deep sinus on ventral margin of basimere. Scale = 0.2 mm</p></caption><graphic xmlns:xlink="http://www.w3.org/1999/xlink" xlink:href="zookeys-675-027-g002.jpg" position="float" orientation="portrait" xlink:type="simple" id="oo_136590.jpg"/></fig></tp:treatment-sec><ref-list><ref id="B19"><mixed-citation xmlns:xlink="http://www.w3.org/1999/xlink" xlink:type="simple">
          <person-group><name name-style="western"><surname>Fagerlund</surname><given-names>RA</given-names></name><name name-style="western"><surname>Ford</surname><given-names>PL</given-names></name><name name-style="western"><surname>Polechla</surname><given-names>PJ Jr</given-names></name></person-group> (<year>2001</year>) <article-title>New records for fleas (<tp:taxon-name><tp:taxon-name-part taxon-name-part-type="order">Siphonaptera</tp:taxon-name-part></tp:taxon-name>) from New Mexico with notes on plague carrying species.</article-title> <source>The Southwestern Naturalist</source> <volume>46</volume>: <fpage>94</fpage>–<lpage>133</lpage>. <ext-link xlink:type="simple" ext-link-type="doi" xlink:href="10.2307/3672379">https://doi.org/10.2307/3672379</ext-link></mixed-citation></ref><ref id="B20"><mixed-citation xmlns:xlink="http://www.w3.org/1999/xlink" xlink:type="simple">
          <person-group><name name-style="western"><surname>Ford</surname><given-names>PL</given-names></name><name name-style="western"><surname>Fagerlund</surname><given-names>RA</given-names></name><name name-style="western"><surname>Duszynski</surname><given-names>DW</given-names></name><name name-style="western"><surname>Polechla</surname><given-names>PJ</given-names></name></person-group> (<year>2004</year>) <source>Fleas and lice of mammals in New Mexico. General Technical Report, RMRS-GTR-123.</source> <publisher-name>Fort Collins</publisher-name>, <publisher-loc>Colorado: U.S. Department of Agriculture. Rocky Mountain Research Station</publisher-loc>, <size units="page">57 pp</size>.</mixed-citation></ref><ref id="B14"><mixed-citation xmlns:xlink="http://www.w3.org/1999/xlink" xlink:type="simple">
          <person-group><name name-style="western"><surname>Eads</surname><given-names>RB</given-names></name><name name-style="western"><surname>Campos</surname><given-names>EG</given-names></name></person-group> (<year>1982</year>) <article-title>Description of a new <italic><tp:taxon-name><tp:taxon-name-part taxon-name-part-type="genus">Phalacropsylla</tp:taxon-name-part></tp:taxon-name></italic> and notes on <italic><tp:taxon-name><tp:taxon-name-part taxon-name-part-type="genus">P.</tp:taxon-name-part> <tp:taxon-name-part taxon-name-part-type="species">allos</tp:taxon-name-part></tp:taxon-name></italic> (<tp:taxon-name><tp:taxon-name-part taxon-name-part-type="order">Siphonaptera</tp:taxon-name-part></tp:taxon-name>: <tp:taxon-name><tp:taxon-name-part taxon-name-part-type="family">Hystrichopsyllidae</tp:taxon-name-part></tp:taxon-name>).</article-title> <source>Great Basin Naturalist</source> <volume>42</volume>: <fpage>241</fpage>–<lpage>245</lpage>.</mixed-citation></ref></ref-list></tp:taxon-treatment>
