# Supplementary material for: A review of the flea genus Phalacropsylla Rothschild, 1915 (Siphonaptera, Ctenophthalmidae, Neopsyllinae, Phalacropsyllini) with new host and distributional records
Source: Zookeys. 2017 May 18;(675):27–43. doi: 10.3897/zookeys.675.12347 (PMC5523884; doi:10.3897/zookeys.675.12347)
Supplement: XML Treatment for Phalacropsylla nivalis [file zookeys.675.12347-treatment4.xml]

<!DOCTYPE tp:taxon-treatment
  PUBLIC "-//TaxonX//DTD Taxonomic Treatment Publishing DTD v0 20100105//EN" "tax-treatment-NSO.dtd">
<tp:taxon-treatment xmlns:tp="http://www.plazi.org/taxpub"><tp:treatment-meta><kwd-group><label>Taxon classification</label><kwd><named-content xmlns:xlink="http://www.w3.org/1999/xlink" content-type="kingdom">Animalia</named-content></kwd><kwd><named-content xmlns:xlink="http://www.w3.org/1999/xlink" content-type="order">Siphonaptera</named-content></kwd><kwd><named-content xmlns:xlink="http://www.w3.org/1999/xlink" content-type="family">Ctenophthalmidae</named-content></kwd></kwd-group><mixed-citation publication-type="journal"><person-group><name><surname>Acosta</surname><given-names>Roxana</given-names></name><name><surname>Hastriter</surname><given-names>Michael W.</given-names></name></person-group><article-title>A review of the flea genus <italic><tp:taxon-name><tp:taxon-name-part taxon-name-part-type="genus" reg="Phalacropsylla">Phalacropsylla</tp:taxon-name-part></tp:taxon-name></italic> Rothschild, 1915 (<tp:taxon-name><tp:taxon-name-part taxon-name-part-type="order">Siphonaptera</tp:taxon-name-part></tp:taxon-name>, <tp:taxon-name><tp:taxon-name-part taxon-name-part-type="family">Ctenophthalmidae</tp:taxon-name-part></tp:taxon-name>, <tp:taxon-name><tp:taxon-name-part taxon-name-part-type="subfamily">Neopsyllinae</tp:taxon-name-part></tp:taxon-name>, <tp:taxon-name><tp:taxon-name-part taxon-name-part-type="tribe">Phalacropsyllini</tp:taxon-name-part></tp:taxon-name>) with new host and distributional records</article-title><source>Zookeys</source><day>18</day><month>5</month><year>2017</year><volume>2017</volume><issue>675</issue><fpage>27</fpage><lpage>43</lpage><pub-id pub-id-type="doi">10.3897/zookeys.675.12347</pub-id></mixed-citation></tp:treatment-meta><tp:nomenclature><tp:taxon-name>
                <tp:taxon-name-part taxon-name-part-type="genus" reg="Phalacropsylla">Phalacropsylla</tp:taxon-name-part>
                <tp:taxon-name-part taxon-name-part-type="species" reg="nivalis">nivalis</tp:taxon-name-part>
              </tp:taxon-name><tp:taxon-authority>Barrera &amp; Traub, 1967</tp:taxon-authority><tp:nomenclature-citation-list><tp:nomenclature-citation><tp:taxon-name>
                    <tp:taxon-name-part taxon-name-part-type="genus" reg="Phalacropsylla">Phalacropsylla</tp:taxon-name-part> <tp:taxon-name-part taxon-name-part-type="species" reg="nivalis">nivalis</tp:taxon-name-part></tp:taxon-name><comment>Barrera &amp; Traub, 1967: 35–45; Barrera, 1968: 70, 77; Lewis, 1974: 153; <xref ref-type="bibr" rid="B37">Muñiz et al., 1981</xref>: 163; Ponce-Ulloa &amp; Llorente-Bousquets, 1996: 558; <xref ref-type="bibr" rid="B6">Ayala-Barajas et al., 1988</xref>: 46; Adams &amp; Lewis, 1995: 68. </comment></tp:nomenclature-citation></tp:nomenclature-citation-list></tp:nomenclature><tp:treatment-sec sec-type="diagnosis" id="SECID0EKHBG"><title>Diagnosis.</title><p>Males of <italic><tp:taxon-name><tp:taxon-name-part taxon-name-part-type="genus" reg="Phalacropsylla">P.</tp:taxon-name-part> <tp:taxon-name-part taxon-name-part-type="species" reg="nivalis">nivalis</tp:taxon-name-part></tp:taxon-name></italic> are separable from other species of <italic><tp:taxon-name><tp:taxon-name-part taxon-name-part-type="genus" reg="Phalacropsylla">Phalacropsylla</tp:taxon-name-part></tp:taxon-name></italic> except <italic><tp:taxon-name><tp:taxon-name-part taxon-name-part-type="genus" reg="Phalacropsylla">P.</tp:taxon-name-part> <tp:taxon-name-part taxon-name-part-type="species" reg="paradisea">paradisea</tp:taxon-name-part></tp:taxon-name></italic> by the lack of a sinus in the apico-ventral margin of the basimere above the acetabulum (Figs <xref ref-type="fig" rid="F2">3</xref>, <xref ref-type="fig" rid="F2">5</xref>). Males are further distinguished from <italic><tp:taxon-name><tp:taxon-name-part taxon-name-part-type="genus" reg="Phalacropsylla">P.</tp:taxon-name-part> <tp:taxon-name-part taxon-name-part-type="species" reg="paradisea">paradisea</tp:taxon-name-part></tp:taxon-name></italic> by the absence of long curved modified spiniform setae on the apex of DA9 (Figs <xref ref-type="fig" rid="F2">3</xref>, <xref ref-type="fig" rid="F2">5</xref>). See diagnosis of <italic><tp:taxon-name><tp:taxon-name-part taxon-name-part-type="genus" reg="Phalacropsylla">P.</tp:taxon-name-part> <tp:taxon-name-part taxon-name-part-type="species" reg="allos">allos</tp:taxon-name-part></tp:taxon-name></italic> to differentiate females.</p></tp:treatment-sec><tp:treatment-sec sec-type="material" id="SECID0ETJBG"><title>Material examined.</title><p>
              <bold>Mexico</bold>, <bold>State of Mexico</bold>, [Mirador del Poeta, N slope Mt.] Popocatépetl, 300 m SW Tlamacas, [~<named-content xmlns:xlink="http://www.w3.org/1999/xlink" content-type="dwc:verbatimCoordinates" xlink:type="simple"><named-content content-type="geo-json" specific-use="{&#34;type&#34;:&#34;Point&#34;,&#34;coordinates&#34;:[-98.380000,19.020000]}" id="NCID0EAKBG" xlink:type="simple">19.02°N, 98.38°W</named-content></named-content>] 3900 m, s/<italic><tp:taxon-name><tp:taxon-name-part taxon-name-part-type="genus" reg="Neotoma">Neotoma</tp:taxon-name-part></tp:taxon-name></italic> [<italic><tp:taxon-name><tp:taxon-name-part taxon-name-part-type="genus" reg="Neotoma">Neotoma</tp:taxon-name-part> <tp:taxon-name-part taxon-name-part-type="species" reg="mexicana">mexicana</tp:taxon-name-part> <tp:taxon-name-part taxon-name-part-type="subspecies" reg="torquata">torquata</tp:taxon-name-part></tp:taxon-name></italic>], 19 IX 1963, A. Barrera, holotype ♂, allotype ♀ (<named-content xmlns:xlink="http://www.w3.org/1999/xlink" content-type="dwc:institutional_code" xlink:type="simple">USNM</named-content>). Río Frío, 3100 m, <italic><tp:taxon-name><tp:taxon-name-part taxon-name-part-type="genus" reg="Neotoma">N.</tp:taxon-name-part> <tp:taxon-name-part taxon-name-part-type="species" reg="mexicana">mexicana</tp:taxon-name-part></tp:taxon-name></italic>, 17 I 1965, T. Álvarez and A. Barrera, paratype ♂; Popocatépetl, Mirador del Poeta, 3900 m, <italic><tp:taxon-name><tp:taxon-name-part taxon-name-part-type="genus" reg="Peromyscus">Peromyscus</tp:taxon-name-part> <tp:taxon-name-part taxon-name-part-type="species" reg="melanotis">melanotis</tp:taxon-name-part></tp:taxon-name></italic> J.A. Allen and Chapman, 5 VII 1964, A. Barrera and T. Álvarez, paratype ♀, (<named-content xmlns:xlink="http://www.w3.org/1999/xlink" content-type="dwc:institutional_code" xlink:type="simple">MZFC-S</named-content>).</p></tp:treatment-sec><tp:treatment-sec sec-type="remarks" id="SECID0E2LBG"><title>Remarks.</title><p>Known only from type material from Popocatépetl mountain, Mexico. Specimens were taken from two different hosts: <italic><tp:taxon-name><tp:taxon-name-part taxon-name-part-type="genus" reg="Neotoma">Neotoma</tp:taxon-name-part></tp:taxon-name></italic> and <italic><tp:taxon-name><tp:taxon-name-part taxon-name-part-type="genus" reg="Peromyscus">Peromyscus</tp:taxon-name-part></tp:taxon-name></italic>. <italic><tp:taxon-name><tp:taxon-name-part taxon-name-part-type="genus" reg="Phalacropsylla">Phalacropsylla</tp:taxon-name-part> <tp:taxon-name-part taxon-name-part-type="species" reg="nivalis">nivalis</tp:taxon-name-part></tp:taxon-name></italic> is the most extreme southern species of the genus, occurring many hundreds of kilometers from its closest allied species, <italic><tp:taxon-name><tp:taxon-name-part taxon-name-part-type="genus" reg="Phalacropsylla">P.</tp:taxon-name-part> <tp:taxon-name-part taxon-name-part-type="species" reg="paradisea">paradisea</tp:taxon-name-part></tp:taxon-name></italic>.</p></tp:treatment-sec><tp:treatment-sec><!--Section generated to contain objects referenced in tp:taxon-treatment.--><fig id="F2" position="float" orientation="portrait"><label>Figures 2–5.</label><caption><p>
                  <bold>2</bold> <italic><tp:taxon-name><tp:taxon-name-part taxon-name-part-type="genus" reg="Phalacropsylla">Phalacropsylla</tp:taxon-name-part> <tp:taxon-name-part taxon-name-part-type="species" reg="allos">allos</tp:taxon-name-part></tp:taxon-name></italic> male basimere and telomere. Arrows define ventral margin of basimere without sinus <bold>3</bold> <italic><tp:taxon-name><tp:taxon-name-part taxon-name-part-type="genus" reg="Phalacropsylla">Phalacropsylla</tp:taxon-name-part> <tp:taxon-name-part taxon-name-part-type="species" reg="nivalis">nivalis</tp:taxon-name-part></tp:taxon-name></italic> male basimere, telomere, distal arm of S-IX, and aedeagus. White arrows define margin of sinus in ventral margin of basimere. <abbrev xmlns:xlink="http://www.w3.org/1999/xlink" xlink:title="angular apex" id="ABBRID0EQIAE" xlink:type="simple">AA</abbrev> = angular apex of basimere; <abbrev xmlns:xlink="http://www.w3.org/1999/xlink" xlink:title="hyaline lobe" id="ABBRID0EUIAE" xlink:type="simple">HL</abbrev> = hyaline lobe of distal arm of S-IX <bold>4</bold> <italic><tp:taxon-name><tp:taxon-name-part taxon-name-part-type="genus" reg="Phalacropsylla">Phalacropsylla</tp:taxon-name-part> <tp:taxon-name-part taxon-name-part-type="species" reg="oregonensis">oregonensis</tp:taxon-name-part></tp:taxon-name></italic>, male holotype basimere, telomere, and distal arm of S-IX. Arrow indicates small sinus in ventral margin of basimere <bold>5</bold> <italic><tp:taxon-name><tp:taxon-name-part taxon-name-part-type="genus" reg="Phalacropsylla">Phalacropsylla</tp:taxon-name-part> <tp:taxon-name-part taxon-name-part-type="species" reg="paradisea">paradisea</tp:taxon-name-part></tp:taxon-name></italic>, male basimere, telomere, and distal arm of S-IX. Arrows define margin of deep sinus on ventral margin of basimere. Scale = 0.2 mm</p></caption><graphic xmlns:xlink="http://www.w3.org/1999/xlink" xlink:href="zookeys-675-027-g002.jpg" position="float" orientation="portrait" xlink:type="simple" id="oo_136590.jpg"/></fig></tp:treatment-sec><ref-list><ref id="B37"><mixed-citation xmlns:xlink="http://www.w3.org/1999/xlink" xlink:type="simple">
          <person-group><name name-style="western"><surname>Muñiz</surname><given-names>AM</given-names></name><name name-style="western"><surname>Morales</surname><given-names>JC</given-names></name><name name-style="western"><surname>Barajas</surname><given-names>RA</given-names></name><name name-style="western"><surname>Llorente-Bousquets</surname><given-names>J</given-names></name></person-group> (<year>1981</year>) <article-title>Primera lista de tipos depositados en el Museo de Zoología “Alfonso L. Herrera” de la Facultad de Ciencias de la Universidad Nacional Autónoma de México: Colección de insectos ectoparásitos “Alfredo Barrera”. Folia Entomológica Mexicana, No.</article-title> <volume>49</volume>: <fpage>155</fpage>–<lpage>168</lpage>.</mixed-citation></ref><ref id="B6"><mixed-citation xmlns:xlink="http://www.w3.org/1999/xlink" xlink:type="simple">
          <person-group><name name-style="western"><surname>Ayala-Barajas</surname><given-names>R</given-names></name><name name-style="western"><surname>Morales</surname><given-names>JC</given-names></name><name name-style="western"><surname>Wilson</surname><given-names>N</given-names></name><name name-style="western"><surname>Llorente-Bousquets</surname><given-names>JE</given-names></name><name name-style="western"><surname>Ponce</surname><given-names>HE</given-names></name></person-group> (<year>1988</year>) <article-title>Catálogo de las pulgas (<tp:taxon-name><tp:taxon-name-part taxon-name-part-type="class">Insecta</tp:taxon-name-part></tp:taxon-name>: <tp:taxon-name><tp:taxon-name-part taxon-name-part-type="order">Siphonaptera</tp:taxon-name-part></tp:taxon-name>) en el Museo de Zoología, Facultad de Ciencias, Universidad Nacional Autónoma de México. 1: Colección Alfredo Barrera. Serie de Catálogos del Museo de Zoología “Alfonso L.</article-title> <source>Herrera”</source> <volume>1</volume>: <fpage>1</fpage>–<lpage>102</lpage>.</mixed-citation></ref></ref-list></tp:taxon-treatment>
