# Supplementary material for: A review of the flea genus Phalacropsylla Rothschild, 1915 (Siphonaptera, Ctenophthalmidae, Neopsyllinae, Phalacropsyllini) with new host and distributional records
Source: Zookeys. 2017 May 18;(675):27–43. doi: 10.3897/zookeys.675.12347 (PMC5523884; doi:10.3897/zookeys.675.12347)
Supplement: XML Treatment for Phalacropsylla oregonensis [file zookeys.675.12347-treatment5.xml]

<!DOCTYPE tp:taxon-treatment
  PUBLIC "-//TaxonX//DTD Taxonomic Treatment Publishing DTD v0 20100105//EN" "tax-treatment-NSO.dtd">
<tp:taxon-treatment xmlns:tp="http://www.plazi.org/taxpub"><tp:treatment-meta><kwd-group><label>Taxon classification</label><kwd><named-content xmlns:xlink="http://www.w3.org/1999/xlink" content-type="kingdom">Animalia</named-content></kwd><kwd><named-content xmlns:xlink="http://www.w3.org/1999/xlink" content-type="order">Siphonaptera</named-content></kwd><kwd><named-content xmlns:xlink="http://www.w3.org/1999/xlink" content-type="family">Ctenophthalmidae</named-content></kwd></kwd-group><mixed-citation publication-type="journal"><person-group><name><surname>Acosta</surname><given-names>Roxana</given-names></name><name><surname>Hastriter</surname><given-names>Michael W.</given-names></name></person-group><article-title>A review of the flea genus <italic><tp:taxon-name><tp:taxon-name-part taxon-name-part-type="genus" reg="Phalacropsylla">Phalacropsylla</tp:taxon-name-part></tp:taxon-name></italic> Rothschild, 1915 (<tp:taxon-name><tp:taxon-name-part taxon-name-part-type="order">Siphonaptera</tp:taxon-name-part></tp:taxon-name>, <tp:taxon-name><tp:taxon-name-part taxon-name-part-type="family">Ctenophthalmidae</tp:taxon-name-part></tp:taxon-name>, <tp:taxon-name><tp:taxon-name-part taxon-name-part-type="subfamily">Neopsyllinae</tp:taxon-name-part></tp:taxon-name>, <tp:taxon-name><tp:taxon-name-part taxon-name-part-type="tribe">Phalacropsyllini</tp:taxon-name-part></tp:taxon-name>) with new host and distributional records</article-title><source>Zookeys</source><day>18</day><month>5</month><year>2017</year><volume>2017</volume><issue>675</issue><fpage>27</fpage><lpage>43</lpage><pub-id pub-id-type="doi">10.3897/zookeys.675.12347</pub-id></mixed-citation></tp:treatment-meta><tp:nomenclature><tp:taxon-name>
                <tp:taxon-name-part taxon-name-part-type="genus" reg="Phalacropsylla">Phalacropsylla</tp:taxon-name-part>
                <tp:taxon-name-part taxon-name-part-type="species" reg="oregonensis">oregonensis</tp:taxon-name-part>
              </tp:taxon-name><tp:taxon-authority>Lewis &amp; Maser, 1978</tp:taxon-authority><tp:nomenclature-citation-list><tp:nomenclature-citation><tp:taxon-name>
                    <tp:taxon-name-part taxon-name-part-type="genus" reg="Phalacropsylla">Phalacropsylla</tp:taxon-name-part> <tp:taxon-name-part taxon-name-part-type="species" reg="paradisea">paradisea</tp:taxon-name-part></tp:taxon-name><comment>Allred, 1968: 71 (specimen in <named-content xmlns:xlink="http://www.w3.org/1999/xlink" content-type="dwc:institutional_code" xlink:type="simple">BYUC</named-content>, misidentification); Baird &amp; Saunders, 1992: 9 (quoted misidentification of Allred, 1968). </comment></tp:nomenclature-citation><tp:nomenclature-citation><tp:taxon-name>
                    <tp:taxon-name-part taxon-name-part-type="genus" reg="Phalacropsylla">Phalacropsylla</tp:taxon-name-part> <tp:taxon-name-part taxon-name-part-type="species" reg="oregonensis">oregonensis</tp:taxon-name-part></tp:taxon-name><comment>Lewis &amp; Maser, 1978: 147–150; Lewis &amp; Lewis, 1985: 149; <xref ref-type="bibr" rid="B36">Lewis, et al., 1988</xref>: 90; Adams &amp; Lewis, 1995: 68. </comment></tp:nomenclature-citation></tp:nomenclature-citation-list></tp:nomenclature><tp:treatment-sec sec-type="diagnosis" id="SECID0EMPBG"><title>Diagnosis.</title><p>Males differ from <italic><tp:taxon-name><tp:taxon-name-part taxon-name-part-type="genus" reg="Phalacropsylla">P.</tp:taxon-name-part> <tp:taxon-name-part taxon-name-part-type="species" reg="paradisea">paradisea</tp:taxon-name-part></tp:taxon-name></italic> and <italic><tp:taxon-name><tp:taxon-name-part taxon-name-part-type="genus" reg="Phalacropsylla">P.</tp:taxon-name-part> <tp:taxon-name-part taxon-name-part-type="species" reg="nivalis">nivalis</tp:taxon-name-part></tp:taxon-name></italic> by the absence of a sinus on the apico-ventral margin of the basimere. A small sinus is indicated, but its depth is much less than its width (Fig. <xref ref-type="fig" rid="F2">4</xref>). Readily differs from <italic><tp:taxon-name><tp:taxon-name-part taxon-name-part-type="genus" reg="Phalacropsylla">P.</tp:taxon-name-part> <tp:taxon-name-part taxon-name-part-type="species" reg="allos">allos</tp:taxon-name-part></tp:taxon-name></italic> and <italic><tp:taxon-name><tp:taxon-name-part taxon-name-part-type="genus" reg="Phalacropsylla">P.</tp:taxon-name-part> <tp:taxon-name-part taxon-name-part-type="species" reg="morlani">morlani</tp:taxon-name-part></tp:taxon-name></italic> by the lack of modified long spiniform setae at the apex of DA9 (See diagnosis for <italic><tp:taxon-name><tp:taxon-name-part taxon-name-part-type="genus" reg="Phalacropsylla">P.</tp:taxon-name-part> <tp:taxon-name-part taxon-name-part-type="species" reg="allos">allos</tp:taxon-name-part></tp:taxon-name></italic>). Of the two species whose lobes on the margin of S-VII are wider than long, the lobe of <italic><tp:taxon-name><tp:taxon-name-part taxon-name-part-type="genus" reg="Phalacropsylla">P.</tp:taxon-name-part> <tp:taxon-name-part taxon-name-part-type="species" reg="oregonensis">oregonensis</tp:taxon-name-part></tp:taxon-name></italic> is more triangular, bluntly pointed, and curved downward than that of <italic><tp:taxon-name><tp:taxon-name-part taxon-name-part-type="genus" reg="Phalacropsylla">P.</tp:taxon-name-part> <tp:taxon-name-part taxon-name-part-type="species" reg="paradisea">paradisea</tp:taxon-name-part></tp:taxon-name></italic>. The latter is broadly rounded at apex.</p></tp:treatment-sec><tp:treatment-sec sec-type="material" id="SECID0EDSBG"><title>Material examined.</title><p>
              <bold>USA: Idaho</bold>, Bonneville County, NRTC, Idaho Falls, <italic><tp:taxon-name><tp:taxon-name-part taxon-name-part-type="genus" reg="Peromyscus">P.</tp:taxon-name-part> <tp:taxon-name-part taxon-name-part-type="species" reg="maniculatus">maniculatus</tp:taxon-name-part></tp:taxon-name></italic>, 21 X 1966, [D.E. Beck], coll. code: 36HF, 1♂ (<named-content xmlns:xlink="http://www.w3.org/1999/xlink" content-type="dwc:institutional_code" xlink:type="simple">BYUC</named-content>). <bold>Oregon</bold>, Malheur County, Succor Creek State Park [~<named-content xmlns:xlink="http://www.w3.org/1999/xlink" content-type="dwc:verbatimCoordinates" xlink:type="simple"><named-content content-type="geo-json" specific-use="{&#34;type&#34;:&#34;Point&#34;,&#34;coordinates&#34;:[-117.080000,43.280000]}" id="NCID0EATBG" xlink:type="simple">43.28°N, 117.08°W</named-content></named-content>], <italic><tp:taxon-name><tp:taxon-name-part taxon-name-part-type="genus" reg="Neotoma">Neotoma</tp:taxon-name-part> <tp:taxon-name-part taxon-name-part-type="species" reg="lepida">lepida</tp:taxon-name-part></tp:taxon-name></italic> Thomas, 15 V 1975, C.O. Maser, holotype ♂ <named-content xmlns:xlink="http://www.w3.org/1999/xlink" content-type="dwc:institutional_code" xlink:type="simple">USNM</named-content> No. 75247; same data except <italic><tp:taxon-name><tp:taxon-name-part taxon-name-part-type="genus" reg="Peromyscus">P.</tp:taxon-name-part> <tp:taxon-name-part taxon-name-part-type="species" reg="maniculatus">maniculatus</tp:taxon-name-part></tp:taxon-name></italic>, allotype ♀ [MWH re-mounted holotype and allotype, as original medium was crystalized] (<named-content xmlns:xlink="http://www.w3.org/1999/xlink" content-type="dwc:institutional_code" xlink:type="simple">USNM</named-content>).</p></tp:treatment-sec><tp:treatment-sec sec-type="remarks" id="SECID0EFUBG"><title>Remarks.</title><p>
              <xref ref-type="bibr" rid="B3">Allred (1968)</xref> recorded one male from <italic><tp:taxon-name><tp:taxon-name-part taxon-name-part-type="genus" reg="Peromyscus">P.</tp:taxon-name-part> <tp:taxon-name-part taxon-name-part-type="species" reg="maniculatus">maniculatus</tp:taxon-name-part></tp:taxon-name></italic> collected at the National Reactor Testing Station in southern Idaho as <italic><tp:taxon-name><tp:taxon-name-part taxon-name-part-type="genus" reg="Phalacropsylla">P.</tp:taxon-name-part> <tp:taxon-name-part taxon-name-part-type="species" reg="paradisea">paradisea</tp:taxon-name-part></tp:taxon-name></italic> but was misidentified and is herein referred to <italic><tp:taxon-name><tp:taxon-name-part taxon-name-part-type="genus" reg="Phalacropsylla">P.</tp:taxon-name-part> <tp:taxon-name-part taxon-name-part-type="species" reg="oregonensis">oregonensis</tp:taxon-name-part></tp:taxon-name></italic>. This specimen and the type series from eastern Oregon are the only known representatives of this species. In addition to the specimens examined, <italic><tp:taxon-name><tp:taxon-name-part taxon-name-part-type="genus" reg="Phalacropsylla">P.</tp:taxon-name-part> <tp:taxon-name-part taxon-name-part-type="species" reg="oregonensis">oregonensis</tp:taxon-name-part></tp:taxon-name></italic> was also collected from <italic><tp:taxon-name><tp:taxon-name-part taxon-name-part-type="genus" reg="Peromyscus">Peromyscus</tp:taxon-name-part> <tp:taxon-name-part taxon-name-part-type="species" reg="crinitus">crinitus</tp:taxon-name-part></tp:taxon-name></italic> (Merriam) (<xref ref-type="bibr" rid="B34">Lewis and Maser 1978</xref>) (Table <xref ref-type="table" rid="T1">1</xref>). The medium in which the holotype and allotype specimens was originally mounted was crystalized, obstructing the specimens from view. The specimens were removed from the slides with xylene, remounted in Canada balsam, and are now adequately preserved.</p></tp:treatment-sec><tp:treatment-sec><!--Section generated to contain objects referenced in tp:taxon-treatment.--><fig id="F2" position="float" orientation="portrait"><label>Figures 2–5.</label><caption><p>
                  <bold>2</bold> <italic><tp:taxon-name><tp:taxon-name-part taxon-name-part-type="genus" reg="Phalacropsylla">Phalacropsylla</tp:taxon-name-part> <tp:taxon-name-part taxon-name-part-type="species" reg="allos">allos</tp:taxon-name-part></tp:taxon-name></italic> male basimere and telomere. Arrows define ventral margin of basimere without sinus <bold>3</bold> <italic><tp:taxon-name><tp:taxon-name-part taxon-name-part-type="genus" reg="Phalacropsylla">Phalacropsylla</tp:taxon-name-part> <tp:taxon-name-part taxon-name-part-type="species" reg="nivalis">nivalis</tp:taxon-name-part></tp:taxon-name></italic> male basimere, telomere, distal arm of S-IX, and aedeagus. White arrows define margin of sinus in ventral margin of basimere. <abbrev xmlns:xlink="http://www.w3.org/1999/xlink" xlink:title="angular apex" id="ABBRID0EQIAE" xlink:type="simple">AA</abbrev> = angular apex of basimere; <abbrev xmlns:xlink="http://www.w3.org/1999/xlink" xlink:title="hyaline lobe" id="ABBRID0EUIAE" xlink:type="simple">HL</abbrev> = hyaline lobe of distal arm of S-IX <bold>4</bold> <italic><tp:taxon-name><tp:taxon-name-part taxon-name-part-type="genus" reg="Phalacropsylla">Phalacropsylla</tp:taxon-name-part> <tp:taxon-name-part taxon-name-part-type="species" reg="oregonensis">oregonensis</tp:taxon-name-part></tp:taxon-name></italic>, male holotype basimere, telomere, and distal arm of S-IX. Arrow indicates small sinus in ventral margin of basimere <bold>5</bold> <italic><tp:taxon-name><tp:taxon-name-part taxon-name-part-type="genus" reg="Phalacropsylla">Phalacropsylla</tp:taxon-name-part> <tp:taxon-name-part taxon-name-part-type="species" reg="paradisea">paradisea</tp:taxon-name-part></tp:taxon-name></italic>, male basimere, telomere, and distal arm of S-IX. Arrows define margin of deep sinus on ventral margin of basimere. Scale = 0.2 mm</p></caption><graphic xmlns:xlink="http://www.w3.org/1999/xlink" xlink:href="zookeys-675-027-g002.jpg" position="float" orientation="portrait" xlink:type="simple" id="oo_136590.jpg"/></fig><table-wrap id="T1" position="float" orientation="portrait"><label>Table 1.</label><table id="TID0EBOAC" rules="all"><tbody><tr><th rowspan="1" colspan="3">
                        <tp:taxon-name><tp:taxon-name-part taxon-name-part-type="class">MAMMALIA</tp:taxon-name-part></tp:taxon-name>
                      </th><th rowspan="1" colspan="5"/></tr><tr><th rowspan="2" colspan="1">ORDER</th><th rowspan="2" colspan="1">FAMILY</th><th rowspan="2" colspan="1">SPECIES</th><th rowspan="1" colspan="5">
                      <italic><tp:taxon-name><tp:taxon-name-part taxon-name-part-type="genus" reg="Phalacropsylla">Phalacropsylla</tp:taxon-name-part></tp:taxon-name></italic>
                    </th></tr><tr><th rowspan="1" colspan="1">
                      <italic><tp:taxon-name><tp:taxon-name-part taxon-name-part-type="species" reg="allos">allos</tp:taxon-name-part></tp:taxon-name></italic>
                    </th><th rowspan="1" colspan="1">
                      <italic><tp:taxon-name><tp:taxon-name-part taxon-name-part-type="species" reg="morlani">morlani</tp:taxon-name-part></tp:taxon-name></italic>
                    </th><th rowspan="1" colspan="1">
                      <italic><tp:taxon-name><tp:taxon-name-part taxon-name-part-type="species" reg="nivalis">nivalis</tp:taxon-name-part></tp:taxon-name></italic>
                    </th><th rowspan="1" colspan="1">
                      <italic><tp:taxon-name><tp:taxon-name-part taxon-name-part-type="species" reg="oregonensis">oregonensis</tp:taxon-name-part></tp:taxon-name></italic>
                    </th><th rowspan="1" colspan="1">
                      <italic><tp:taxon-name><tp:taxon-name-part taxon-name-part-type="species" reg="paradisea">paradisea</tp:taxon-name-part></tp:taxon-name></italic>
                    </th></tr><tr><td rowspan="2" colspan="1">
                        <tp:taxon-name><tp:taxon-name-part taxon-name-part-type="order">Carnivora</tp:taxon-name-part></tp:taxon-name>
                      </td><td rowspan="2" colspan="1">
                        <tp:taxon-name><tp:taxon-name-part taxon-name-part-type="family">Procyonidae</tp:taxon-name-part></tp:taxon-name>
                      </td><td rowspan="2" colspan="1">
                      <italic><tp:taxon-name><tp:taxon-name-part taxon-name-part-type="genus" reg="Bassariscus">Bassariscus</tp:taxon-name-part> <tp:taxon-name-part taxon-name-part-type="species" reg="astutus">astutus</tp:taxon-name-part></tp:taxon-name></italic>*</td><td rowspan="1" colspan="1"/><td rowspan="1" colspan="1"/><td rowspan="1" colspan="1"/><td rowspan="1" colspan="1"/><td rowspan="1" colspan="1">†X*</td></tr><tr><td rowspan="1" colspan="1"/><td rowspan="1" colspan="1"/><td rowspan="1" colspan="1"/><td rowspan="1" colspan="1"/><td rowspan="1" colspan="1"/></tr><tr><td rowspan="2" colspan="1">
                        <tp:taxon-name><tp:taxon-name-part taxon-name-part-type="order">Lagomorpha</tp:taxon-name-part></tp:taxon-name>
                      </td><td rowspan="2" colspan="1">
                        <tp:taxon-name><tp:taxon-name-part taxon-name-part-type="family">Ochotonidae</tp:taxon-name-part></tp:taxon-name>
                      </td><td rowspan="2" colspan="1">
                      <italic><tp:taxon-name><tp:taxon-name-part taxon-name-part-type="genus" reg="Ochotona">Ochotona</tp:taxon-name-part> <tp:taxon-name-part taxon-name-part-type="species" reg="princeps">princeps</tp:taxon-name-part></tp:taxon-name></italic>
                    </td><td rowspan="1" colspan="1"/><td rowspan="1" colspan="1">†</td><td rowspan="1" colspan="1"/><td rowspan="1" colspan="1"/><td rowspan="1" colspan="1"/></tr><tr><td rowspan="1" colspan="1"/><td rowspan="1" colspan="1"/><td rowspan="1" colspan="1"/><td rowspan="1" colspan="1"/><td rowspan="1" colspan="1"/></tr><tr><td rowspan="33" colspan="1">
                        <tp:taxon-name><tp:taxon-name-part taxon-name-part-type="order">Rodentia</tp:taxon-name-part></tp:taxon-name>
                      </td><td rowspan="30" colspan="1">
                        <tp:taxon-name><tp:taxon-name-part taxon-name-part-type="family">Cricetidae</tp:taxon-name-part></tp:taxon-name>
                      </td><td rowspan="2" colspan="1">
                      <italic><tp:taxon-name><tp:taxon-name-part taxon-name-part-type="genus" reg="Neotoma">Neotoma</tp:taxon-name-part> <tp:taxon-name-part taxon-name-part-type="species" reg="albigula">albigula</tp:taxon-name-part></tp:taxon-name></italic>
                    </td><td rowspan="1" colspan="1"/><td rowspan="1" colspan="1"/><td rowspan="1" colspan="1"/><td rowspan="1" colspan="1"/><td rowspan="1" colspan="1">X</td></tr><tr><td rowspan="1" colspan="1"/><td rowspan="1" colspan="1"/><td rowspan="1" colspan="1"/><td rowspan="1" colspan="1"/><td rowspan="1" colspan="1"/></tr><tr><td rowspan="2" colspan="1">
                      <italic><tp:taxon-name><tp:taxon-name-part taxon-name-part-type="genus" reg="Neotoma">Neotoma</tp:taxon-name-part> <tp:taxon-name-part taxon-name-part-type="species" reg="cinerea">cinerea</tp:taxon-name-part></tp:taxon-name></italic>
                    </td><td rowspan="1" colspan="1">X</td><td rowspan="1" colspan="1"/><td rowspan="1" colspan="1"/><td rowspan="1" colspan="1"/><td rowspan="1" colspan="1"/></tr><tr><td rowspan="1" colspan="1"/><td rowspan="1" colspan="1"/><td rowspan="1" colspan="1"/><td rowspan="1" colspan="1"/><td rowspan="1" colspan="1"/></tr><tr><td rowspan="2" colspan="1">
                      <italic><tp:taxon-name><tp:taxon-name-part taxon-name-part-type="genus" reg="Neotoma">Neotoma</tp:taxon-name-part> <tp:taxon-name-part taxon-name-part-type="species" reg="lepida">lepida</tp:taxon-name-part></tp:taxon-name></italic>
                    </td><td rowspan="1" colspan="1"/><td rowspan="1" colspan="1"/><td rowspan="1" colspan="1"/><td rowspan="1" colspan="1">X</td><td rowspan="1" colspan="1"/></tr><tr><td rowspan="1" colspan="1"/><td rowspan="1" colspan="1"/><td rowspan="1" colspan="1"/><td rowspan="1" colspan="1"/><td rowspan="1" colspan="1"/></tr><tr><td rowspan="2" colspan="1">
                      <italic><tp:taxon-name><tp:taxon-name-part taxon-name-part-type="genus" reg="Neotoma">Neotoma</tp:taxon-name-part> <tp:taxon-name-part taxon-name-part-type="species" reg="mexicana">mexicana</tp:taxon-name-part></tp:taxon-name></italic>
                    </td><td rowspan="1" colspan="1">†X</td><td rowspan="1" colspan="1"/><td rowspan="1" colspan="1">X</td><td rowspan="1" colspan="1"/><td rowspan="1" colspan="1">X</td></tr><tr><td rowspan="1" colspan="1"/><td rowspan="1" colspan="1"/><td rowspan="1" colspan="1"/><td rowspan="1" colspan="1"/><td rowspan="1" colspan="1"/></tr><tr><td rowspan="2" colspan="1">
                      <italic><tp:taxon-name><tp:taxon-name-part taxon-name-part-type="genus" reg="Neotoma">Neotoma</tp:taxon-name-part> <tp:taxon-name-part taxon-name-part-type="species" reg="stephensi">stephensi</tp:taxon-name-part></tp:taxon-name></italic>
                    </td><td rowspan="1" colspan="1"/><td rowspan="1" colspan="1"/><td rowspan="1" colspan="1"/><td rowspan="1" colspan="1"/><td rowspan="1" colspan="1">X</td></tr><tr><td rowspan="1" colspan="1"/><td rowspan="1" colspan="1"/><td rowspan="1" colspan="1"/><td rowspan="1" colspan="1"/><td rowspan="1" colspan="1"/></tr><tr><td rowspan="2" colspan="1">
                      <italic><tp:taxon-name><tp:taxon-name-part taxon-name-part-type="genus" reg="Onychomys">Onychomys</tp:taxon-name-part> <tp:taxon-name-part taxon-name-part-type="species" reg="leucogaster">leucogaster</tp:taxon-name-part></tp:taxon-name></italic>
                    </td><td rowspan="1" colspan="1">X</td><td rowspan="1" colspan="1"/><td rowspan="1" colspan="1"/><td rowspan="1" colspan="1"/><td rowspan="1" colspan="1"/></tr><tr><td rowspan="1" colspan="1"/><td rowspan="1" colspan="1"/><td rowspan="1" colspan="1"/><td rowspan="1" colspan="1"/><td rowspan="1" colspan="1"/></tr><tr><td rowspan="2" colspan="1">
                      <italic><tp:taxon-name><tp:taxon-name-part taxon-name-part-type="genus" reg="Peromyscus">Peromyscus</tp:taxon-name-part> <tp:taxon-name-part taxon-name-part-type="species" reg="boylii">boylii</tp:taxon-name-part></tp:taxon-name></italic>
                    </td><td rowspan="1" colspan="1"/><td rowspan="1" colspan="1"/><td rowspan="1" colspan="1"/><td rowspan="1" colspan="1"/><td rowspan="1" colspan="1">†</td></tr><tr><td rowspan="1" colspan="1"/><td rowspan="1" colspan="1"/><td rowspan="1" colspan="1"/><td rowspan="1" colspan="1"/><td rowspan="1" colspan="1"/></tr><tr><td rowspan="2" colspan="1">
                      <italic><tp:taxon-name><tp:taxon-name-part taxon-name-part-type="genus" reg="Peromyscus">Peromyscus</tp:taxon-name-part> <tp:taxon-name-part taxon-name-part-type="species" reg="crinitus">crinitus</tp:taxon-name-part></tp:taxon-name></italic>
                    </td><td rowspan="1" colspan="1"/><td rowspan="1" colspan="1"/><td rowspan="1" colspan="1"/><td rowspan="1" colspan="1">†</td><td rowspan="1" colspan="1"/></tr><tr><td rowspan="1" colspan="1"/><td rowspan="1" colspan="1"/><td rowspan="1" colspan="1"/><td rowspan="1" colspan="1"/><td rowspan="1" colspan="1"/></tr><tr><td rowspan="2" colspan="1">
                      <italic><tp:taxon-name><tp:taxon-name-part taxon-name-part-type="genus" reg="Peromyscus">Peromyscus</tp:taxon-name-part> <tp:taxon-name-part taxon-name-part-type="species" reg="difficilis">difficilis</tp:taxon-name-part></tp:taxon-name></italic>
                    </td><td rowspan="1" colspan="1">†</td><td rowspan="1" colspan="1"/><td rowspan="1" colspan="1"/><td rowspan="1" colspan="1"/><td rowspan="1" colspan="1"/></tr><tr><td rowspan="1" colspan="1"/><td rowspan="1" colspan="1"/><td rowspan="1" colspan="1"/><td rowspan="1" colspan="1"/><td rowspan="1" colspan="1"/></tr><tr><td rowspan="2" colspan="1">
                      <italic><tp:taxon-name><tp:taxon-name-part taxon-name-part-type="genus" reg="Peromyscus">Peromyscus</tp:taxon-name-part> <tp:taxon-name-part taxon-name-part-type="species" reg="leucopus">leucopus</tp:taxon-name-part></tp:taxon-name></italic>
                    </td><td rowspan="1" colspan="1"/><td rowspan="1" colspan="1"/><td rowspan="1" colspan="1"/><td rowspan="1" colspan="1"/><td rowspan="1" colspan="1">†</td></tr><tr><td rowspan="1" colspan="1"/><td rowspan="1" colspan="1"/><td rowspan="1" colspan="1"/><td rowspan="1" colspan="1"/><td rowspan="1" colspan="1"/></tr><tr><td rowspan="2" colspan="1">
                      <italic><tp:taxon-name><tp:taxon-name-part taxon-name-part-type="genus" reg="Peromyscus">Peromyscus</tp:taxon-name-part> <tp:taxon-name-part taxon-name-part-type="species" reg="maniculatus">maniculatus</tp:taxon-name-part></tp:taxon-name></italic>
                    </td><td rowspan="1" colspan="1">†X</td><td rowspan="1" colspan="1"/><td rowspan="1" colspan="1"/><td rowspan="1" colspan="1">X</td><td rowspan="1" colspan="1"/></tr><tr><td rowspan="1" colspan="1"/><td rowspan="1" colspan="1"/><td rowspan="1" colspan="1"/><td rowspan="1" colspan="1"/><td rowspan="1" colspan="1"/></tr><tr><td rowspan="2" colspan="1">
                      <italic><tp:taxon-name><tp:taxon-name-part taxon-name-part-type="genus" reg="Peromyscus">Peromyscus</tp:taxon-name-part> <tp:taxon-name-part taxon-name-part-type="species" reg="melanotis">melanotis</tp:taxon-name-part></tp:taxon-name></italic>
                    </td><td rowspan="1" colspan="1"/><td rowspan="1" colspan="1"/><td rowspan="1" colspan="1">X</td><td rowspan="1" colspan="1"/><td rowspan="1" colspan="1"/></tr><tr><td rowspan="1" colspan="1"/><td rowspan="1" colspan="1"/><td rowspan="1" colspan="1"/><td rowspan="1" colspan="1"/><td rowspan="1" colspan="1"/></tr><tr><td rowspan="2" colspan="1">
                      <italic><tp:taxon-name><tp:taxon-name-part taxon-name-part-type="genus" reg="Peromyscus">Peromyscus</tp:taxon-name-part> <tp:taxon-name-part taxon-name-part-type="species" reg="pectoralis">pectoralis</tp:taxon-name-part></tp:taxon-name></italic>
                    </td><td rowspan="1" colspan="1"/><td rowspan="1" colspan="1"/><td rowspan="1" colspan="1"/><td rowspan="1" colspan="1"/><td rowspan="1" colspan="1">X</td></tr><tr><td rowspan="1" colspan="1"/><td rowspan="1" colspan="1"/><td rowspan="1" colspan="1"/><td rowspan="1" colspan="1"/><td rowspan="1" colspan="1"/></tr><tr><td rowspan="2" colspan="1">
                      <italic><tp:taxon-name><tp:taxon-name-part taxon-name-part-type="genus" reg="Peromyscus">Peromyscus</tp:taxon-name-part> <tp:taxon-name-part taxon-name-part-type="species" reg="truei">truei</tp:taxon-name-part></tp:taxon-name></italic>
                    </td><td rowspan="1" colspan="1">†</td><td rowspan="1" colspan="1"/><td rowspan="1" colspan="1"/><td rowspan="1" colspan="1"/><td rowspan="1" colspan="1">X</td></tr><tr><td rowspan="1" colspan="1"/><td rowspan="1" colspan="1"/><td rowspan="1" colspan="1"/><td rowspan="1" colspan="1"/><td rowspan="1" colspan="1"/></tr><tr><td rowspan="2" colspan="1">
                      <italic><tp:taxon-name><tp:taxon-name-part taxon-name-part-type="genus" reg="Reithrodontomys">Reithrodontomys</tp:taxon-name-part> <tp:taxon-name-part taxon-name-part-type="species" reg="megalotis">megalotis</tp:taxon-name-part></tp:taxon-name></italic>
                    </td><td rowspan="1" colspan="1">†</td><td rowspan="1" colspan="1"/><td rowspan="1" colspan="1"/><td rowspan="1" colspan="1"/><td rowspan="1" colspan="1"/></tr><tr><td rowspan="1" colspan="1"/><td rowspan="1" colspan="1"/><td rowspan="1" colspan="1"/><td rowspan="1" colspan="1"/><td rowspan="1" colspan="1"/></tr><tr><td rowspan="2" colspan="1">
                        <tp:taxon-name><tp:taxon-name-part taxon-name-part-type="family">Heteromyidae</tp:taxon-name-part></tp:taxon-name>
                      </td><td rowspan="2" colspan="1">
                      <italic><tp:taxon-name><tp:taxon-name-part taxon-name-part-type="genus" reg="Dipodomys">Dipodomys</tp:taxon-name-part> <tp:taxon-name-part taxon-name-part-type="species" reg="merriami">merriami</tp:taxon-name-part></tp:taxon-name></italic>
                    </td><td rowspan="1" colspan="1"/><td rowspan="1" colspan="1"/><td rowspan="1" colspan="1"/><td rowspan="1" colspan="1"/><td rowspan="1" colspan="1">X</td></tr><tr><td rowspan="1" colspan="1"/><td rowspan="1" colspan="1"/><td rowspan="1" colspan="1"/><td rowspan="1" colspan="1"/><td rowspan="1" colspan="1"/></tr><tr><td rowspan="1" colspan="1">
                        <tp:taxon-name><tp:taxon-name-part taxon-name-part-type="family">Sciuridae</tp:taxon-name-part></tp:taxon-name>
                      </td><td rowspan="1" colspan="1">
                      <italic><tp:taxon-name><tp:taxon-name-part taxon-name-part-type="genus" reg="Tamiasciurus">Tamiasciurus</tp:taxon-name-part> <tp:taxon-name-part taxon-name-part-type="species" reg="hudsonicus">hudsonicus</tp:taxon-name-part></tp:taxon-name></italic>
                    </td><td rowspan="1" colspan="1"/><td rowspan="1" colspan="1"/><td rowspan="1" colspan="1"/><td rowspan="1" colspan="1"/><td rowspan="1" colspan="1">X</td></tr></tbody></table><table-wrap-foot><fn><p>* Reference to “civet cat” in text likely refers to <italic><tp:taxon-name><tp:taxon-name-part taxon-name-part-type="genus" reg="Bassariscus">Bassariscus</tp:taxon-name-part> <tp:taxon-name-part taxon-name-part-type="species" reg="astutus">astutus</tp:taxon-name-part></tp:taxon-name></italic> and not to a skunk.</p></fn><fn><p>X = Represents host/parasite records for which fleas were examined in the present in study.</p></fn><fn><p>† = Represents host/parasite flea records reported in other studies and were nott examined in our study.</p></fn></table-wrap-foot></table-wrap></tp:treatment-sec><ref-list><ref id="B36"><mixed-citation xmlns:xlink="http://www.w3.org/1999/xlink" xlink:type="simple">
          <person-group><name name-style="western"><surname>Lewis</surname><given-names>RE</given-names></name><name name-style="western"><surname>Lewis</surname><given-names>JH</given-names></name><name name-style="western"><surname>Maser</surname><given-names>C</given-names></name></person-group> (<year>1988</year>) <source>Fleas of the Pacific Northwest.</source> <publisher-name>Oregon State University Press</publisher-name>, <publisher-loc>Corvallis, Oregon</publisher-loc>, <size units="page">296 pp</size>.</mixed-citation></ref><ref id="B3"><mixed-citation xmlns:xlink="http://www.w3.org/1999/xlink" xlink:type="simple">
          <person-group><name name-style="western"><surname>Allred</surname><given-names>DM</given-names></name></person-group> (<year>1968</year>) <article-title>Fleas of the National Reactor Testing Station.</article-title> <source>The Great Basin Naturalist</source> <volume>28</volume>: <fpage>73</fpage>–<lpage>87</lpage>.</mixed-citation></ref><ref id="B34"><mixed-citation xmlns:xlink="http://www.w3.org/1999/xlink" xlink:type="simple">
          <person-group><name name-style="western"><surname>Lewis</surname><given-names>RE</given-names></name><name name-style="western"><surname>Maser</surname><given-names>C</given-names></name></person-group> (<year>1978</year>) <article-title><italic><tp:taxon-name><tp:taxon-name-part taxon-name-part-type="genus">Phalacropsylla</tp:taxon-name-part> <tp:taxon-name-part taxon-name-part-type="species">oregonensis</tp:taxon-name-part></tp:taxon-name></italic> sp. n., with a key to the species of <italic><tp:taxon-name><tp:taxon-name-part taxon-name-part-type="genus">Phalacropsylla</tp:taxon-name-part></tp:taxon-name></italic> Rothschild, 1915 (<tp:taxon-name><tp:taxon-name-part taxon-name-part-type="order">Siphonaptera</tp:taxon-name-part></tp:taxon-name>: <tp:taxon-name><tp:taxon-name-part taxon-name-part-type="family">Hystrichopsyllidae</tp:taxon-name-part></tp:taxon-name>).</article-title> <source>Journal of Parasitology</source> <volume>64</volume>: <fpage>147</fpage>–<lpage>150</lpage>. <ext-link xlink:type="simple" ext-link-type="doi" xlink:href="10.2307/3279629">https://doi.org/10.2307/3279629</ext-link></mixed-citation></ref></ref-list></tp:taxon-treatment>
