# Supplementary material for: A review of the flea genus Phalacropsylla Rothschild, 1915 (Siphonaptera, Ctenophthalmidae, Neopsyllinae, Phalacropsyllini) with new host and distributional records
Source: Zookeys. 2017 May 18;(675):27–43. doi: 10.3897/zookeys.675.12347 (PMC5523884; doi:10.3897/zookeys.675.12347)
Supplement: XML Treatment for Phalacropsylla paradisea [file zookeys.675.12347-treatment6.xml]

<!DOCTYPE tp:taxon-treatment
  PUBLIC "-//TaxonX//DTD Taxonomic Treatment Publishing DTD v0 20100105//EN" "tax-treatment-NSO.dtd">
<tp:taxon-treatment xmlns:tp="http://www.plazi.org/taxpub"><tp:treatment-meta><kwd-group><label>Taxon classification</label><kwd><named-content xmlns:xlink="http://www.w3.org/1999/xlink" content-type="kingdom">Animalia</named-content></kwd><kwd><named-content xmlns:xlink="http://www.w3.org/1999/xlink" content-type="order">Siphonaptera</named-content></kwd><kwd><named-content xmlns:xlink="http://www.w3.org/1999/xlink" content-type="family">Ctenophthalmidae</named-content></kwd></kwd-group><mixed-citation publication-type="journal"><person-group><name><surname>Acosta</surname><given-names>Roxana</given-names></name><name><surname>Hastriter</surname><given-names>Michael W.</given-names></name></person-group><article-title>A review of the flea genus <italic><tp:taxon-name><tp:taxon-name-part taxon-name-part-type="genus" reg="Phalacropsylla">Phalacropsylla</tp:taxon-name-part></tp:taxon-name></italic> Rothschild, 1915 (<tp:taxon-name><tp:taxon-name-part taxon-name-part-type="order">Siphonaptera</tp:taxon-name-part></tp:taxon-name>, <tp:taxon-name><tp:taxon-name-part taxon-name-part-type="family">Ctenophthalmidae</tp:taxon-name-part></tp:taxon-name>, <tp:taxon-name><tp:taxon-name-part taxon-name-part-type="subfamily">Neopsyllinae</tp:taxon-name-part></tp:taxon-name>, <tp:taxon-name><tp:taxon-name-part taxon-name-part-type="tribe">Phalacropsyllini</tp:taxon-name-part></tp:taxon-name>) with new host and distributional records</article-title><source>Zookeys</source><day>18</day><month>5</month><year>2017</year><volume>2017</volume><issue>675</issue><fpage>27</fpage><lpage>43</lpage><pub-id pub-id-type="doi">10.3897/zookeys.675.12347</pub-id></mixed-citation></tp:treatment-meta><tp:nomenclature><tp:taxon-name>
                <tp:taxon-name-part taxon-name-part-type="genus" reg="Phalacropsylla">Phalacropsylla</tp:taxon-name-part>
                <tp:taxon-name-part taxon-name-part-type="species" reg="paradisea">paradisea</tp:taxon-name-part>
              </tp:taxon-name><tp:taxon-authority>Rothschild, 1915</tp:taxon-authority><tp:nomenclature-citation-list><tp:nomenclature-citation><tp:taxon-name>
                    <tp:taxon-name-part taxon-name-part-type="genus" reg="Phalacropsylla">Phalacropsylla</tp:taxon-name-part> <tp:taxon-name-part taxon-name-part-type="species" reg="paradisea">paradisea</tp:taxon-name-part></tp:taxon-name><comment>Rothschild, 1915: 39; Ewing &amp; Fox, 1943: 85; Costa Lima and Hathaway, 1946: 184; Hubbard, 1947: 339–340; <xref ref-type="bibr" rid="B30">Jellison et al., 1953</xref>: 613; Allred, 1968: 71 (misidentified, see <tp:taxon-name><tp:taxon-name-part taxon-name-part-type="genus" reg="Phalacropsylla">P.</tp:taxon-name-part> <tp:taxon-name-part taxon-name-part-type="species" reg="oregonensis">oregonensis</tp:taxon-name-part></tp:taxon-name>); Lewis, 1974: 153; Hopkins &amp; Rothschild, 1966: 300; Baird &amp; Saunders, 1992: 9 (misidentified, see <tp:taxon-name><tp:taxon-name-part taxon-name-part-type="genus" reg="Phalacropsylla">P.</tp:taxon-name-part> <tp:taxon-name-part taxon-name-part-type="species" reg="oregonensis">oregonensis</tp:taxon-name-part></tp:taxon-name>); <xref ref-type="bibr" rid="B19">Fagerlund et al., 2001</xref>: 95; Acosta &amp; Morrone, 2013: 334. </comment></tp:nomenclature-citation><tp:nomenclature-citation><tp:taxon-name>
                    <tp:taxon-name-part taxon-name-part-type="genus" reg="Phalacropsylla">Phalacropsylla</tp:taxon-name-part> <tp:taxon-name-part taxon-name-part-type="species" reg="hamata">hamata</tp:taxon-name-part></tp:taxon-name><comment>Tipton &amp; Mendez, 1968: 184–187; Lewis, 1974: 153; Eads &amp; Maupin, 1982: 96–99; Adams &amp; Lewis, 1995: 68; Ponce-Ulloa &amp; Llorente-Bousquets, 1996: 558; <xref ref-type="bibr" rid="B19">Fagerlund et al., 2001</xref>: 95; <xref ref-type="bibr" rid="B20">Ford et al., 2004</xref>: 23, 29, 47. <bold>Syn. n.</bold></comment></tp:nomenclature-citation></tp:nomenclature-citation-list></tp:nomenclature><tp:treatment-sec sec-type="diagnosis" id="SECID0ERZBG"><title>Diagnosis.</title><p>Males of <italic><tp:taxon-name><tp:taxon-name-part taxon-name-part-type="genus" reg="Phalacropsylla">P.</tp:taxon-name-part> <tp:taxon-name-part taxon-name-part-type="species" reg="paradisea">paradisea</tp:taxon-name-part></tp:taxon-name></italic> and <italic><tp:taxon-name><tp:taxon-name-part taxon-name-part-type="genus" reg="Phalacropsylla">P.</tp:taxon-name-part> <tp:taxon-name-part taxon-name-part-type="species" reg="nivalis">nivalis</tp:taxon-name-part></tp:taxon-name></italic> each possess a deep sinus on the ventral margin of the basimere (at least as deep as wide) that separates both from other species of <italic><tp:taxon-name><tp:taxon-name-part taxon-name-part-type="genus" reg="Phalacropsylla">Phalacropsylla</tp:taxon-name-part></tp:taxon-name></italic>. Further separated from <italic><tp:taxon-name><tp:taxon-name-part taxon-name-part-type="genus" reg="Phalacropsylla">P.</tp:taxon-name-part> <tp:taxon-name-part taxon-name-part-type="species" reg="nivalis">nivalis</tp:taxon-name-part></tp:taxon-name></italic> by the presence of long modified spiniform setae on DA9 which are absent in <italic><tp:taxon-name><tp:taxon-name-part taxon-name-part-type="genus" reg="Phalacropsylla">P.</tp:taxon-name-part> <tp:taxon-name-part taxon-name-part-type="species" reg="nivalis">nivalis</tp:taxon-name-part></tp:taxon-name></italic> (Figs <xref ref-type="fig" rid="F2">3</xref>, <xref ref-type="fig" rid="F2">5</xref>). See diagnostic features of females for <italic><tp:taxon-name><tp:taxon-name-part taxon-name-part-type="genus" reg="Phalacropsylla">P.</tp:taxon-name-part> <tp:taxon-name-part taxon-name-part-type="species" reg="oregonensis">oregonensis</tp:taxon-name-part></tp:taxon-name></italic> above.</p></tp:treatment-sec><tp:treatment-sec sec-type="material" id="SECID0E42BG"><title>Material Examined.</title><p>
              <bold>Mexico: Nuevo León</bold>, Cerro Potosí, 3050 m, rodent nest, 20 IV 1964, V.J. Tipton et al., <italic><tp:taxon-name><tp:taxon-name-part taxon-name-part-type="genus" reg="Phalacropsylla">P.</tp:taxon-name-part> <tp:taxon-name-part taxon-name-part-type="species" reg="hamata">hamata</tp:taxon-name-part></tp:taxon-name></italic> holotype ♂ (<named-content xmlns:xlink="http://www.w3.org/1999/xlink" content-type="dwc:institutional_code" xlink:type="simple">USNM</named-content>). <bold>USA: Arizona</bold>, Apache County, <italic><tp:taxon-name><tp:taxon-name-part taxon-name-part-type="genus" reg="Neotoma">Neotoma</tp:taxon-name-part> <tp:taxon-name-part taxon-name-part-type="species" reg="mexicana">mexicana</tp:taxon-name-part></tp:taxon-name></italic>, 13 XI 1973, W. Begay, 1♂ (<named-content xmlns:xlink="http://www.w3.org/1999/xlink" content-type="dwc:institutional_code" xlink:type="simple">USNM</named-content>). Cochise County, China Point, Dragoon Mts., <italic><tp:taxon-name><tp:taxon-name-part taxon-name-part-type="genus" reg="Neotoma">Neotoma</tp:taxon-name-part> <tp:taxon-name-part taxon-name-part-type="species" reg="stephensi">stephensi</tp:taxon-name-part></tp:taxon-name></italic> Say and Ord nest, 1 X 1993, G.E. Haas, 1♂; China Point, Dragoon Mts., 19 VI 1994, G.E. Haas, 1♂, 1♀; Chiracahua, nr Paradise, <italic><tp:taxon-name><tp:taxon-name-part taxon-name-part-type="genus" reg="Neotoma">N.</tp:taxon-name-part> <tp:taxon-name-part taxon-name-part-type="species" reg="albigula">albigula</tp:taxon-name-part></tp:taxon-name></italic> nest, 23 IX 1989, G.E. Haas, 8♂, 14♀; Dragoon Mts., <italic><tp:taxon-name><tp:taxon-name-part taxon-name-part-type="genus" reg="Neotoma">N.</tp:taxon-name-part> <tp:taxon-name-part taxon-name-part-type="species" reg="albigula">albigula</tp:taxon-name-part></tp:taxon-name></italic> nest, 26 IX 1989, G.E. Haas, 1♂; Paradise Cemetary, Chiracahua Mts., <italic><tp:taxon-name><tp:taxon-name-part taxon-name-part-type="genus" reg="Neotoma">N.</tp:taxon-name-part> <tp:taxon-name-part taxon-name-part-type="species" reg="albigula">albigula</tp:taxon-name-part></tp:taxon-name></italic> nest, 19 X 1994, G.E. Haas, 1♂, 5♀ (<named-content xmlns:xlink="http://www.w3.org/1999/xlink" content-type="dwc:institutional_code" xlink:type="simple">BYUC</named-content>); Paradise, <italic><tp:taxon-name><tp:taxon-name-part taxon-name-part-type="genus" reg="Mus">Mus</tp:taxon-name-part></tp:taxon-name></italic> sp., XI 1912, O.C. Duffner, 1♀, R. Traub no. B-1330 (<named-content xmlns:xlink="http://www.w3.org/1999/xlink" content-type="dwc:institutional_code" xlink:type="simple">CMNH</named-content>); Paradise, <italic><tp:taxon-name><tp:taxon-name-part taxon-name-part-type="genus" reg="Mus">Mus</tp:taxon-name-part></tp:taxon-name></italic> sp., IX 1913, O.C. Duffner, 1♂ lectotype; Paradise, <italic><tp:taxon-name><tp:taxon-name-part taxon-name-part-type="genus" reg="Epimys">Epimys</tp:taxon-name-part></tp:taxon-name></italic> sp. = <italic><tp:taxon-name><tp:taxon-name-part taxon-name-part-type="genus" reg="Rattus">Rattus</tp:taxon-name-part></tp:taxon-name></italic> sp., XI 1913, O.C. Duffner, 2♀ paralectotype; Paradise, <italic><tp:taxon-name><tp:taxon-name-part taxon-name-part-type="genus" reg="Mus">Mus</tp:taxon-name-part></tp:taxon-name></italic> sp., 12 III 1913, O.C. Duffner, 2♂ paralectotypes; Paradise, “civit cat”, 10 IX 1913, O.C. Duffner, 1♀ paralectotype (BMNH). Coconino County, Bixler Mt., <italic><tp:taxon-name><tp:taxon-name-part taxon-name-part-type="genus" reg="Neotoma">N.</tp:taxon-name-part> <tp:taxon-name-part taxon-name-part-type="species" reg="mexicana">mexicana</tp:taxon-name-part></tp:taxon-name></italic>, 23 IX 1993, G.E. Haas, 3♂, 4♀; Williams, <italic><tp:taxon-name><tp:taxon-name-part taxon-name-part-type="genus" reg="Neotoma">Neotoma</tp:taxon-name-part></tp:taxon-name></italic> nest, 13 IX 1981, G.E. Haas, 1♂, 2♀; Ben Williams, <italic><tp:taxon-name><tp:taxon-name-part taxon-name-part-type="genus" reg="Neotoma">Neotoma</tp:taxon-name-part></tp:taxon-name></italic> nest, 20 IX 1981, G.E. Haas, 1♀; Site W-3, NNW Williams, <italic><tp:taxon-name><tp:taxon-name-part taxon-name-part-type="genus" reg="Neotoma">N.</tp:taxon-name-part> <tp:taxon-name-part taxon-name-part-type="species" reg="stephensi">stephensi</tp:taxon-name-part></tp:taxon-name></italic> nest, 16 X 1989, G.E. Haas, 3♂, 1♀; SE Flagstaff, <italic><tp:taxon-name><tp:taxon-name-part taxon-name-part-type="genus" reg="Neotoma">Neotoma</tp:taxon-name-part></tp:taxon-name></italic> nest, 19 XII 1981, G.E. Haas, 3♂, 3♀; Haulapai, host unknown, I 1986, G.E. Haas, 3♂, 5♀ (<named-content xmlns:xlink="http://www.w3.org/1999/xlink" content-type="dwc:institutional_code" xlink:type="simple">BYUC</named-content>). Graham County, Pinaleno Mts., host unknown, 18 V 1990, G.E. Haas, 2♂, 2♀; Pinaleno Mts., vole nest, 20 X 1990, G.E. Haas, 11♂, 10♀; Shannon Park, Pinaleno Mts., <italic><tp:taxon-name><tp:taxon-name-part taxon-name-part-type="genus" reg="Neotoma">N.</tp:taxon-name-part> <tp:taxon-name-part taxon-name-part-type="species" reg="mexicana">mexicana</tp:taxon-name-part></tp:taxon-name></italic> nest, 10 XI 1989, G.E. Haas, 1♀; Stockton Pass, Pinaleno Mts., host unknown, 22 XI 1989, G.E. Haas, 1♀; data missing except leg. G.E. Haas, Pinaleno Mts., 1♀ (<named-content xmlns:xlink="http://www.w3.org/1999/xlink" content-type="dwc:institutional_code" xlink:type="simple">BYUC</named-content>). Greenlee County, <italic><tp:taxon-name><tp:taxon-name-part taxon-name-part-type="genus" reg="Dipodomys">Dipodomys</tp:taxon-name-part> <tp:taxon-name-part taxon-name-part-type="species" reg="merriami">merriami</tp:taxon-name-part></tp:taxon-name></italic> Mearns 16 XI 1938, 1♂, 1♀ (<named-content xmlns:xlink="http://www.w3.org/1999/xlink" content-type="dwc:institutional_code" xlink:type="simple">CMNH</named-content>), 1♂, 1♀ (<named-content xmlns:xlink="http://www.w3.org/1999/xlink" content-type="dwc:institutional_code" xlink:type="simple">USNM</named-content>). Navajo County, north of Show Low, <italic><tp:taxon-name><tp:taxon-name-part taxon-name-part-type="genus" reg="Neotoma">N.</tp:taxon-name-part> <tp:taxon-name-part taxon-name-part-type="species" reg="albigula">albigula</tp:taxon-name-part></tp:taxon-name></italic> nest, 30 IX 1989, G.E. Haas, 2♂, 1♀ (<named-content xmlns:xlink="http://www.w3.org/1999/xlink" content-type="dwc:institutional_code" xlink:type="simple">BYUC</named-content>). <bold>Colorado</bold>, Montezuma County, Mesa Verde National Park, <italic><tp:taxon-name><tp:taxon-name-part taxon-name-part-type="genus" reg="Peromyscus">Peromyscus</tp:taxon-name-part> <tp:taxon-name-part taxon-name-part-type="species" reg="truei">truei</tp:taxon-name-part></tp:taxon-name></italic> (Shufedit), 20 X 1961, C. Douglas, 3♂, same data except 25 X 1961, 1♀, 26 X 1961, 2♂, 3♀, 24 XI 1961, 1♂, <italic>P. <tp:taxon-name><tp:taxon-name-part taxon-name-part-type="species" reg="truei">truei</tp:taxon-name-part></tp:taxon-name>/<tp:taxon-name><tp:taxon-name-part taxon-name-part-type="species" reg="maniculatus">maniculatus</tp:taxon-name-part></tp:taxon-name></italic>, 13 X 1961, 1♀ (<named-content xmlns:xlink="http://www.w3.org/1999/xlink" content-type="dwc:institutional_code" xlink:type="simple">BYUC</named-content>). <bold>New Mexico</bold>, Bernalillo County, <italic><tp:taxon-name><tp:taxon-name-part taxon-name-part-type="genus" reg="Neotoma">N.</tp:taxon-name-part> <tp:taxon-name-part taxon-name-part-type="species" reg="albigula">albigula</tp:taxon-name-part></tp:taxon-name></italic>, 20 II 1981, Curt Montman, 1♂; same data except 4 XI 1981, 1♀ (<named-content xmlns:xlink="http://www.w3.org/1999/xlink" content-type="dwc:institutional_code" xlink:type="simple">USNM</named-content>, previously identified as <italic><tp:taxon-name><tp:taxon-name-part taxon-name-part-type="genus" reg="Phalacropsylla">P.</tp:taxon-name-part> <tp:taxon-name-part taxon-name-part-type="species" reg="hamata">hamata</tp:taxon-name-part></tp:taxon-name></italic>); Catron County, Ben Lilly camp ground, Mogollon Mts., <italic><tp:taxon-name><tp:taxon-name-part taxon-name-part-type="genus" reg="Neotoma">N.</tp:taxon-name-part> <tp:taxon-name-part taxon-name-part-type="species" reg="mexicana">mexicana</tp:taxon-name-part></tp:taxon-name></italic> nest, 23 IX 1991, G.E. Haas, 2♂, 1♀; Snow Canyon, <italic><tp:taxon-name><tp:taxon-name-part taxon-name-part-type="genus" reg="Neotoma">N.</tp:taxon-name-part> <tp:taxon-name-part taxon-name-part-type="species" reg="mexicana">mexicana</tp:taxon-name-part></tp:taxon-name></italic> nest, 28 IX 1996, G.E. Haas, 15♂, 18♀; Bear Wallow, <italic><tp:taxon-name><tp:taxon-name-part taxon-name-part-type="genus" reg="Tamiasciurus">Tamiasciurus</tp:taxon-name-part> <tp:taxon-name-part taxon-name-part-type="species" reg="hudsonicus">hudsonicus</tp:taxon-name-part></tp:taxon-name></italic> (Erxleben) nest, 1 X 1998, G.E. Haas, 1♀ (<named-content xmlns:xlink="http://www.w3.org/1999/xlink" content-type="dwc:institutional_code" xlink:type="simple">BYUC</named-content>). Guadalupe County, 6.5 km S of Santa Rosa, <italic><tp:taxon-name><tp:taxon-name-part taxon-name-part-type="genus" reg="Neotoma">N.</tp:taxon-name-part> <tp:taxon-name-part taxon-name-part-type="species" reg="albigula">albigula</tp:taxon-name-part></tp:taxon-name></italic>, 9 X 1951, 1♂ (<named-content xmlns:xlink="http://www.w3.org/1999/xlink" content-type="dwc:institutional_code" xlink:type="simple">USNM</named-content>). Hi<!--PageBreak-->dalgo County, Peloncillo Mts., <italic><tp:taxon-name><tp:taxon-name-part taxon-name-part-type="genus" reg="Neotoma">N.</tp:taxon-name-part> <tp:taxon-name-part taxon-name-part-type="species" reg="albigula">albigula</tp:taxon-name-part></tp:taxon-name></italic> nest, 23 III 92, G.E. Haas, 1♀; Peloncillo Mts., <italic><tp:taxon-name><tp:taxon-name-part taxon-name-part-type="genus" reg="Neotoma">N.</tp:taxon-name-part> <tp:taxon-name-part taxon-name-part-type="species" reg="albigula">albigula</tp:taxon-name-part></tp:taxon-name></italic> nest, 24 III 92, G.E. Haas, 1♀; the Pass, Peloncillo Mts., <italic><tp:taxon-name><tp:taxon-name-part taxon-name-part-type="genus" reg="Neotoma">N.</tp:taxon-name-part> <tp:taxon-name-part taxon-name-part-type="species" reg="albigula">albigula</tp:taxon-name-part></tp:taxon-name></italic> nest, 25 III 92, G.E. Haas, 3♂, 10♀ (<named-content xmlns:xlink="http://www.w3.org/1999/xlink" content-type="dwc:institutional_code" xlink:type="simple">BYUC</named-content>). <bold>Texas</bold>, Brewster County, Big Bend National Park, 1737 m, <italic><tp:taxon-name><tp:taxon-name-part taxon-name-part-type="genus" reg="Peromyscus">Peromyscus</tp:taxon-name-part> <tp:taxon-name-part taxon-name-part-type="species" reg="pectoralis">pectoralis</tp:taxon-name-part></tp:taxon-name></italic> Osgood ♂, 2 XI 1963, V. J. Tipton et al., 2♀ (<named-content xmlns:xlink="http://www.w3.org/1999/xlink" content-type="dwc:institutional_code" xlink:type="simple">BYUC</named-content>).</p></tp:treatment-sec><tp:treatment-sec sec-type="remarks" id="SECID0EZIAI"><title>Remarks.</title><p>Tipton and Mendez (1968) described <italic><tp:taxon-name><tp:taxon-name-part taxon-name-part-type="genus" reg="Phalacropsylla">P.</tp:taxon-name-part> <tp:taxon-name-part taxon-name-part-type="species" reg="hamata">hamata</tp:taxon-name-part></tp:taxon-name></italic> from one male from Cerro Potosí, Nuevo León, Mexico. <xref ref-type="bibr" rid="B15">Eads and Maupin (1982)</xref> described the female of <italic><tp:taxon-name><tp:taxon-name-part taxon-name-part-type="genus" reg="Phalacropsylla">P.</tp:taxon-name-part> <tp:taxon-name-part taxon-name-part-type="species" reg="hamata">hamata</tp:taxon-name-part></tp:taxon-name></italic> from two specimens collected from Bernalillo County, New Mexico and considered an additional four males as <italic><tp:taxon-name><tp:taxon-name-part taxon-name-part-type="genus" reg="Phalacropsylla">P.</tp:taxon-name-part> <tp:taxon-name-part taxon-name-part-type="species" reg="hamata">hamata</tp:taxon-name-part></tp:taxon-name></italic>. These were collected from <italic><tp:taxon-name><tp:taxon-name-part taxon-name-part-type="genus" reg="Peromyscus">Peromyscus</tp:taxon-name-part> <tp:taxon-name-part taxon-name-part-type="species" reg="leucopus">leucopus</tp:taxon-name-part></tp:taxon-name></italic> (Rafinesque) and <italic><tp:taxon-name><tp:taxon-name-part taxon-name-part-type="genus" reg="Neotoma">N.</tp:taxon-name-part> <tp:taxon-name-part taxon-name-part-type="species" reg="albigula">albigula</tp:taxon-name-part></tp:taxon-name></italic>. With the recent accession of the Glenn E. Haas flea collection (now part of the <named-content xmlns:xlink="http://www.w3.org/1999/xlink" content-type="dwc:institutional_code" xlink:type="simple">BYUC</named-content>), many specimens of <italic><tp:taxon-name><tp:taxon-name-part taxon-name-part-type="genus" reg="Phalacropsylla">Phalacropsylla</tp:taxon-name-part></tp:taxon-name></italic> were available for study from the vast areas of Arizona, Colorado, New Mexico, and Texas. These specimens were identified as either <italic><tp:taxon-name><tp:taxon-name-part taxon-name-part-type="genus" reg="Phalacropsylla">P.</tp:taxon-name-part> <tp:taxon-name-part taxon-name-part-type="species" reg="hamata">hamata</tp:taxon-name-part></tp:taxon-name></italic> or <italic><tp:taxon-name><tp:taxon-name-part taxon-name-part-type="genus" reg="Phalacropsylla">P.</tp:taxon-name-part> <tp:taxon-name-part taxon-name-part-type="species" reg="paradisea">paradisea</tp:taxon-name-part></tp:taxon-name></italic>. While studying this material, it was impossible to distinguish females accurately from one or the other. To date, males have been distinguished primarily by the presence of various numbers of long spiniform setae on the apico-ventral margin of the distal arm of S-IX. The diagnosis of the male of <italic><tp:taxon-name><tp:taxon-name-part taxon-name-part-type="genus" reg="Phalacropsylla">P.</tp:taxon-name-part> <tp:taxon-name-part taxon-name-part-type="species" reg="hamata">hamata</tp:taxon-name-part></tp:taxon-name></italic> provided by Tipton and Mendez (1968) included: 1) A deep sinus in the caudal margin of the immovable process of the clasper (basimere), 2) four long bristles on the apical and subapical portion of basimere, 3) two hook-like spiniform setae near the apex of the distal arm of S-IX, and 4) the bifid portion of the proximal arm of S-IX as angulate. The sinus on the caudal margin of the basimere, long bristles on the apex of basimere, the number of hook-like spiniform setae present at the apex of the distal arm of S-IX, and shape of the bifid portion of proximal arm of S-IX, each proved to be quite variable within series from the same study sites and even among specimens from the same host. Based on these comparative studies, we concluded that <italic><tp:taxon-name><tp:taxon-name-part taxon-name-part-type="genus" reg="Phalacropsylla">P.</tp:taxon-name-part> <tp:taxon-name-part taxon-name-part-type="species" reg="hamata">hamata</tp:taxon-name-part></tp:taxon-name></italic> is not a valid species and consider it to be a junior synonym of <italic><tp:taxon-name><tp:taxon-name-part taxon-name-part-type="genus" reg="Phalacropsylla">P.</tp:taxon-name-part> <tp:taxon-name-part taxon-name-part-type="species" reg="paradisea">paradisea</tp:taxon-name-part></tp:taxon-name></italic>. <italic><tp:taxon-name><tp:taxon-name-part taxon-name-part-type="genus" reg="Phalacropsylla">Phalacropsylla</tp:taxon-name-part> <tp:taxon-name-part taxon-name-part-type="species" reg="paradisea">paradisea</tp:taxon-name-part></tp:taxon-name></italic> is representative of the genus in the southern portion of its distribution with records ranging from central Arizona, southern Colorado, through New Mexico, Texas, and into northern Mexico. <italic><tp:taxon-name><tp:taxon-name-part taxon-name-part-type="genus" reg="Phalacropsylla">Phalacropsylla</tp:taxon-name-part> <tp:taxon-name-part taxon-name-part-type="species" reg="nivalis">nivalis</tp:taxon-name-part></tp:taxon-name></italic> is the only species occurring further south than <italic><tp:taxon-name><tp:taxon-name-part taxon-name-part-type="genus" reg="Phalacropsylla">P.</tp:taxon-name-part> <tp:taxon-name-part taxon-name-part-type="species" reg="paradisea">paradisea</tp:taxon-name-part></tp:taxon-name></italic>. Although <italic><tp:taxon-name><tp:taxon-name-part taxon-name-part-type="genus" reg="Phalacropsylla">P.</tp:taxon-name-part> <tp:taxon-name-part taxon-name-part-type="species" reg="allos">allos</tp:taxon-name-part></tp:taxon-name></italic> is the most commonly collected species of <italic><tp:taxon-name><tp:taxon-name-part taxon-name-part-type="genus" reg="Phalacropsylla">Phalacropsylla</tp:taxon-name-part></tp:taxon-name></italic>, <italic><tp:taxon-name><tp:taxon-name-part taxon-name-part-type="genus" reg="Phalacropsylla">P.</tp:taxon-name-part> <tp:taxon-name-part taxon-name-part-type="species" reg="paradisea">paradisea</tp:taxon-name-part></tp:taxon-name></italic> has been collected from a much more diverse group of rodent host species (n = 10) (Table <xref ref-type="table" rid="T1">1</xref>).</p><p>During studies on plague in the Western United States by the U.S. Army in the mid-1970s, the junior author (MWH) identified two specimens (previously unreported) of <italic><tp:taxon-name><tp:taxon-name-part taxon-name-part-type="genus" reg="Phalacropsylla">P.</tp:taxon-name-part> <tp:taxon-name-part taxon-name-part-type="species" reg="paradisea">paradisea</tp:taxon-name-part></tp:taxon-name></italic> that were collected on <italic><tp:taxon-name><tp:taxon-name-part taxon-name-part-type="genus" reg="Neotoma">N.</tp:taxon-name-part> <tp:taxon-name-part taxon-name-part-type="species" reg="albigula">albigula</tp:taxon-name-part></tp:taxon-name></italic> (one specimen among 37 hosts examined) and <italic><tp:taxon-name><tp:taxon-name-part taxon-name-part-type="genus" reg="Peromyscus">Peromyscus</tp:taxon-name-part> <tp:taxon-name-part taxon-name-part-type="species" reg="boylii">boylii</tp:taxon-name-part></tp:taxon-name></italic> (Baird) (one from 10 hosts examined) from Fort Huachuca, Cochise County, Arizona. Although the whereabouts of these two specimens are unknown, they are documented in unpublished reports of the U.S. Army Environmental Hygiene Agency-Regional Division West, Aurora, Colorado.</p><p>In the latter years of his life, Dr. Glenn Haas concentrated his studies on the fleas in nests of small mammals, primarily the nests of <italic><tp:taxon-name><tp:taxon-name-part taxon-name-part-type="genus" reg="Neotoma">Neotoma</tp:taxon-name-part></tp:taxon-name></italic> and arboreal <italic><tp:taxon-name><tp:taxon-name-part taxon-name-part-type="genus" reg="Tamiasciurus">Tamiasciurus</tp:taxon-name-part></tp:taxon-name></italic>. He placed the nests in breathable paper grocery bags, maintained humidity with moist paper towels, and meticulously hand-picked the emerging adult fleas over a <!--PageBreak-->period of weeks and months. Thus many of his mounted specimens were teneral and often not yet expanded from their recent pupal state. These “rearing” studies document the importance of species of <italic><tp:taxon-name><tp:taxon-name-part taxon-name-part-type="genus" reg="Neotoma">Neotoma</tp:taxon-name-part></tp:taxon-name></italic>, particularly <italic><tp:taxon-name><tp:taxon-name-part taxon-name-part-type="genus" reg="Neotoma">N.</tp:taxon-name-part> <tp:taxon-name-part taxon-name-part-type="species" reg="albigula">albigula</tp:taxon-name-part></tp:taxon-name></italic>, as the primary hosts of <italic><tp:taxon-name><tp:taxon-name-part taxon-name-part-type="genus" reg="Phalacropsylla">P.</tp:taxon-name-part> <tp:taxon-name-part taxon-name-part-type="species" reg="paradisea">paradisea</tp:taxon-name-part></tp:taxon-name></italic>.</p></tp:treatment-sec><tp:treatment-sec><!--Section generated to contain objects referenced in tp:taxon-treatment.--><fig id="F2" position="float" orientation="portrait"><label>Figures 2–5.</label><caption><p>
                  <bold>2</bold> <italic><tp:taxon-name><tp:taxon-name-part taxon-name-part-type="genus" reg="Phalacropsylla">Phalacropsylla</tp:taxon-name-part> <tp:taxon-name-part taxon-name-part-type="species" reg="allos">allos</tp:taxon-name-part></tp:taxon-name></italic> male basimere and telomere. Arrows define ventral margin of basimere without sinus <bold>3</bold> <italic><tp:taxon-name><tp:taxon-name-part taxon-name-part-type="genus" reg="Phalacropsylla">Phalacropsylla</tp:taxon-name-part> <tp:taxon-name-part taxon-name-part-type="species" reg="nivalis">nivalis</tp:taxon-name-part></tp:taxon-name></italic> male basimere, telomere, distal arm of S-IX, and aedeagus. White arrows define margin of sinus in ventral margin of basimere. <abbrev xmlns:xlink="http://www.w3.org/1999/xlink" xlink:title="angular apex" id="ABBRID0EQIAE" xlink:type="simple">AA</abbrev> = angular apex of basimere; <abbrev xmlns:xlink="http://www.w3.org/1999/xlink" xlink:title="hyaline lobe" id="ABBRID0EUIAE" xlink:type="simple">HL</abbrev> = hyaline lobe of distal arm of S-IX <bold>4</bold> <italic><tp:taxon-name><tp:taxon-name-part taxon-name-part-type="genus" reg="Phalacropsylla">Phalacropsylla</tp:taxon-name-part> <tp:taxon-name-part taxon-name-part-type="species" reg="oregonensis">oregonensis</tp:taxon-name-part></tp:taxon-name></italic>, male holotype basimere, telomere, and distal arm of S-IX. Arrow indicates small sinus in ventral margin of basimere <bold>5</bold> <italic><tp:taxon-name><tp:taxon-name-part taxon-name-part-type="genus" reg="Phalacropsylla">Phalacropsylla</tp:taxon-name-part> <tp:taxon-name-part taxon-name-part-type="species" reg="paradisea">paradisea</tp:taxon-name-part></tp:taxon-name></italic>, male basimere, telomere, and distal arm of S-IX. Arrows define margin of deep sinus on ventral margin of basimere. Scale = 0.2 mm</p></caption><graphic xmlns:xlink="http://www.w3.org/1999/xlink" xlink:href="zookeys-675-027-g002.jpg" position="float" orientation="portrait" xlink:type="simple" id="oo_136590.jpg"/></fig><table-wrap id="T1" position="float" orientation="portrait"><label>Table 1.</label><table id="TID0EBOAC" rules="all"><tbody><tr><th rowspan="1" colspan="3">
                        <tp:taxon-name><tp:taxon-name-part taxon-name-part-type="class">MAMMALIA</tp:taxon-name-part></tp:taxon-name>
                      </th><th rowspan="1" colspan="5"/></tr><tr><th rowspan="2" colspan="1">ORDER</th><th rowspan="2" colspan="1">FAMILY</th><th rowspan="2" colspan="1">SPECIES</th><th rowspan="1" colspan="5">
                      <italic><tp:taxon-name><tp:taxon-name-part taxon-name-part-type="genus" reg="Phalacropsylla">Phalacropsylla</tp:taxon-name-part></tp:taxon-name></italic>
                    </th></tr><tr><th rowspan="1" colspan="1">
                      <italic><tp:taxon-name><tp:taxon-name-part taxon-name-part-type="species" reg="allos">allos</tp:taxon-name-part></tp:taxon-name></italic>
                    </th><th rowspan="1" colspan="1">
                      <italic><tp:taxon-name><tp:taxon-name-part taxon-name-part-type="species" reg="morlani">morlani</tp:taxon-name-part></tp:taxon-name></italic>
                    </th><th rowspan="1" colspan="1">
                      <italic><tp:taxon-name><tp:taxon-name-part taxon-name-part-type="species" reg="nivalis">nivalis</tp:taxon-name-part></tp:taxon-name></italic>
                    </th><th rowspan="1" colspan="1">
                      <italic><tp:taxon-name><tp:taxon-name-part taxon-name-part-type="species" reg="oregonensis">oregonensis</tp:taxon-name-part></tp:taxon-name></italic>
                    </th><th rowspan="1" colspan="1">
                      <italic><tp:taxon-name><tp:taxon-name-part taxon-name-part-type="species" reg="paradisea">paradisea</tp:taxon-name-part></tp:taxon-name></italic>
                    </th></tr><tr><td rowspan="2" colspan="1">
                        <tp:taxon-name><tp:taxon-name-part taxon-name-part-type="order">Carnivora</tp:taxon-name-part></tp:taxon-name>
                      </td><td rowspan="2" colspan="1">
                        <tp:taxon-name><tp:taxon-name-part taxon-name-part-type="family">Procyonidae</tp:taxon-name-part></tp:taxon-name>
                      </td><td rowspan="2" colspan="1">
                      <italic><tp:taxon-name><tp:taxon-name-part taxon-name-part-type="genus" reg="Bassariscus">Bassariscus</tp:taxon-name-part> <tp:taxon-name-part taxon-name-part-type="species" reg="astutus">astutus</tp:taxon-name-part></tp:taxon-name></italic>*</td><td rowspan="1" colspan="1"/><td rowspan="1" colspan="1"/><td rowspan="1" colspan="1"/><td rowspan="1" colspan="1"/><td rowspan="1" colspan="1">†X*</td></tr><tr><td rowspan="1" colspan="1"/><td rowspan="1" colspan="1"/><td rowspan="1" colspan="1"/><td rowspan="1" colspan="1"/><td rowspan="1" colspan="1"/></tr><tr><td rowspan="2" colspan="1">
                        <tp:taxon-name><tp:taxon-name-part taxon-name-part-type="order">Lagomorpha</tp:taxon-name-part></tp:taxon-name>
                      </td><td rowspan="2" colspan="1">
                        <tp:taxon-name><tp:taxon-name-part taxon-name-part-type="family">Ochotonidae</tp:taxon-name-part></tp:taxon-name>
                      </td><td rowspan="2" colspan="1">
                      <italic><tp:taxon-name><tp:taxon-name-part taxon-name-part-type="genus" reg="Ochotona">Ochotona</tp:taxon-name-part> <tp:taxon-name-part taxon-name-part-type="species" reg="princeps">princeps</tp:taxon-name-part></tp:taxon-name></italic>
                    </td><td rowspan="1" colspan="1"/><td rowspan="1" colspan="1">†</td><td rowspan="1" colspan="1"/><td rowspan="1" colspan="1"/><td rowspan="1" colspan="1"/></tr><tr><td rowspan="1" colspan="1"/><td rowspan="1" colspan="1"/><td rowspan="1" colspan="1"/><td rowspan="1" colspan="1"/><td rowspan="1" colspan="1"/></tr><tr><td rowspan="33" colspan="1">
                        <tp:taxon-name><tp:taxon-name-part taxon-name-part-type="order">Rodentia</tp:taxon-name-part></tp:taxon-name>
                      </td><td rowspan="30" colspan="1">
                        <tp:taxon-name><tp:taxon-name-part taxon-name-part-type="family">Cricetidae</tp:taxon-name-part></tp:taxon-name>
                      </td><td rowspan="2" colspan="1">
                      <italic><tp:taxon-name><tp:taxon-name-part taxon-name-part-type="genus" reg="Neotoma">Neotoma</tp:taxon-name-part> <tp:taxon-name-part taxon-name-part-type="species" reg="albigula">albigula</tp:taxon-name-part></tp:taxon-name></italic>
                    </td><td rowspan="1" colspan="1"/><td rowspan="1" colspan="1"/><td rowspan="1" colspan="1"/><td rowspan="1" colspan="1"/><td rowspan="1" colspan="1">X</td></tr><tr><td rowspan="1" colspan="1"/><td rowspan="1" colspan="1"/><td rowspan="1" colspan="1"/><td rowspan="1" colspan="1"/><td rowspan="1" colspan="1"/></tr><tr><td rowspan="2" colspan="1">
                      <italic><tp:taxon-name><tp:taxon-name-part taxon-name-part-type="genus" reg="Neotoma">Neotoma</tp:taxon-name-part> <tp:taxon-name-part taxon-name-part-type="species" reg="cinerea">cinerea</tp:taxon-name-part></tp:taxon-name></italic>
                    </td><td rowspan="1" colspan="1">X</td><td rowspan="1" colspan="1"/><td rowspan="1" colspan="1"/><td rowspan="1" colspan="1"/><td rowspan="1" colspan="1"/></tr><tr><td rowspan="1" colspan="1"/><td rowspan="1" colspan="1"/><td rowspan="1" colspan="1"/><td rowspan="1" colspan="1"/><td rowspan="1" colspan="1"/></tr><tr><td rowspan="2" colspan="1">
                      <italic><tp:taxon-name><tp:taxon-name-part taxon-name-part-type="genus" reg="Neotoma">Neotoma</tp:taxon-name-part> <tp:taxon-name-part taxon-name-part-type="species" reg="lepida">lepida</tp:taxon-name-part></tp:taxon-name></italic>
                    </td><td rowspan="1" colspan="1"/><td rowspan="1" colspan="1"/><td rowspan="1" colspan="1"/><td rowspan="1" colspan="1">X</td><td rowspan="1" colspan="1"/></tr><tr><td rowspan="1" colspan="1"/><td rowspan="1" colspan="1"/><td rowspan="1" colspan="1"/><td rowspan="1" colspan="1"/><td rowspan="1" colspan="1"/></tr><tr><td rowspan="2" colspan="1">
                      <italic><tp:taxon-name><tp:taxon-name-part taxon-name-part-type="genus" reg="Neotoma">Neotoma</tp:taxon-name-part> <tp:taxon-name-part taxon-name-part-type="species" reg="mexicana">mexicana</tp:taxon-name-part></tp:taxon-name></italic>
                    </td><td rowspan="1" colspan="1">†X</td><td rowspan="1" colspan="1"/><td rowspan="1" colspan="1">X</td><td rowspan="1" colspan="1"/><td rowspan="1" colspan="1">X</td></tr><tr><td rowspan="1" colspan="1"/><td rowspan="1" colspan="1"/><td rowspan="1" colspan="1"/><td rowspan="1" colspan="1"/><td rowspan="1" colspan="1"/></tr><tr><td rowspan="2" colspan="1">
                      <italic><tp:taxon-name><tp:taxon-name-part taxon-name-part-type="genus" reg="Neotoma">Neotoma</tp:taxon-name-part> <tp:taxon-name-part taxon-name-part-type="species" reg="stephensi">stephensi</tp:taxon-name-part></tp:taxon-name></italic>
                    </td><td rowspan="1" colspan="1"/><td rowspan="1" colspan="1"/><td rowspan="1" colspan="1"/><td rowspan="1" colspan="1"/><td rowspan="1" colspan="1">X</td></tr><tr><td rowspan="1" colspan="1"/><td rowspan="1" colspan="1"/><td rowspan="1" colspan="1"/><td rowspan="1" colspan="1"/><td rowspan="1" colspan="1"/></tr><tr><td rowspan="2" colspan="1">
                      <italic><tp:taxon-name><tp:taxon-name-part taxon-name-part-type="genus" reg="Onychomys">Onychomys</tp:taxon-name-part> <tp:taxon-name-part taxon-name-part-type="species" reg="leucogaster">leucogaster</tp:taxon-name-part></tp:taxon-name></italic>
                    </td><td rowspan="1" colspan="1">X</td><td rowspan="1" colspan="1"/><td rowspan="1" colspan="1"/><td rowspan="1" colspan="1"/><td rowspan="1" colspan="1"/></tr><tr><td rowspan="1" colspan="1"/><td rowspan="1" colspan="1"/><td rowspan="1" colspan="1"/><td rowspan="1" colspan="1"/><td rowspan="1" colspan="1"/></tr><tr><td rowspan="2" colspan="1">
                      <italic><tp:taxon-name><tp:taxon-name-part taxon-name-part-type="genus" reg="Peromyscus">Peromyscus</tp:taxon-name-part> <tp:taxon-name-part taxon-name-part-type="species" reg="boylii">boylii</tp:taxon-name-part></tp:taxon-name></italic>
                    </td><td rowspan="1" colspan="1"/><td rowspan="1" colspan="1"/><td rowspan="1" colspan="1"/><td rowspan="1" colspan="1"/><td rowspan="1" colspan="1">†</td></tr><tr><td rowspan="1" colspan="1"/><td rowspan="1" colspan="1"/><td rowspan="1" colspan="1"/><td rowspan="1" colspan="1"/><td rowspan="1" colspan="1"/></tr><tr><td rowspan="2" colspan="1">
                      <italic><tp:taxon-name><tp:taxon-name-part taxon-name-part-type="genus" reg="Peromyscus">Peromyscus</tp:taxon-name-part> <tp:taxon-name-part taxon-name-part-type="species" reg="crinitus">crinitus</tp:taxon-name-part></tp:taxon-name></italic>
                    </td><td rowspan="1" colspan="1"/><td rowspan="1" colspan="1"/><td rowspan="1" colspan="1"/><td rowspan="1" colspan="1">†</td><td rowspan="1" colspan="1"/></tr><tr><td rowspan="1" colspan="1"/><td rowspan="1" colspan="1"/><td rowspan="1" colspan="1"/><td rowspan="1" colspan="1"/><td rowspan="1" colspan="1"/></tr><tr><td rowspan="2" colspan="1">
                      <italic><tp:taxon-name><tp:taxon-name-part taxon-name-part-type="genus" reg="Peromyscus">Peromyscus</tp:taxon-name-part> <tp:taxon-name-part taxon-name-part-type="species" reg="difficilis">difficilis</tp:taxon-name-part></tp:taxon-name></italic>
                    </td><td rowspan="1" colspan="1">†</td><td rowspan="1" colspan="1"/><td rowspan="1" colspan="1"/><td rowspan="1" colspan="1"/><td rowspan="1" colspan="1"/></tr><tr><td rowspan="1" colspan="1"/><td rowspan="1" colspan="1"/><td rowspan="1" colspan="1"/><td rowspan="1" colspan="1"/><td rowspan="1" colspan="1"/></tr><tr><td rowspan="2" colspan="1">
                      <italic><tp:taxon-name><tp:taxon-name-part taxon-name-part-type="genus" reg="Peromyscus">Peromyscus</tp:taxon-name-part> <tp:taxon-name-part taxon-name-part-type="species" reg="leucopus">leucopus</tp:taxon-name-part></tp:taxon-name></italic>
                    </td><td rowspan="1" colspan="1"/><td rowspan="1" colspan="1"/><td rowspan="1" colspan="1"/><td rowspan="1" colspan="1"/><td rowspan="1" colspan="1">†</td></tr><tr><td rowspan="1" colspan="1"/><td rowspan="1" colspan="1"/><td rowspan="1" colspan="1"/><td rowspan="1" colspan="1"/><td rowspan="1" colspan="1"/></tr><tr><td rowspan="2" colspan="1">
                      <italic><tp:taxon-name><tp:taxon-name-part taxon-name-part-type="genus" reg="Peromyscus">Peromyscus</tp:taxon-name-part> <tp:taxon-name-part taxon-name-part-type="species" reg="maniculatus">maniculatus</tp:taxon-name-part></tp:taxon-name></italic>
                    </td><td rowspan="1" colspan="1">†X</td><td rowspan="1" colspan="1"/><td rowspan="1" colspan="1"/><td rowspan="1" colspan="1">X</td><td rowspan="1" colspan="1"/></tr><tr><td rowspan="1" colspan="1"/><td rowspan="1" colspan="1"/><td rowspan="1" colspan="1"/><td rowspan="1" colspan="1"/><td rowspan="1" colspan="1"/></tr><tr><td rowspan="2" colspan="1">
                      <italic><tp:taxon-name><tp:taxon-name-part taxon-name-part-type="genus" reg="Peromyscus">Peromyscus</tp:taxon-name-part> <tp:taxon-name-part taxon-name-part-type="species" reg="melanotis">melanotis</tp:taxon-name-part></tp:taxon-name></italic>
                    </td><td rowspan="1" colspan="1"/><td rowspan="1" colspan="1"/><td rowspan="1" colspan="1">X</td><td rowspan="1" colspan="1"/><td rowspan="1" colspan="1"/></tr><tr><td rowspan="1" colspan="1"/><td rowspan="1" colspan="1"/><td rowspan="1" colspan="1"/><td rowspan="1" colspan="1"/><td rowspan="1" colspan="1"/></tr><tr><td rowspan="2" colspan="1">
                      <italic><tp:taxon-name><tp:taxon-name-part taxon-name-part-type="genus" reg="Peromyscus">Peromyscus</tp:taxon-name-part> <tp:taxon-name-part taxon-name-part-type="species" reg="pectoralis">pectoralis</tp:taxon-name-part></tp:taxon-name></italic>
                    </td><td rowspan="1" colspan="1"/><td rowspan="1" colspan="1"/><td rowspan="1" colspan="1"/><td rowspan="1" colspan="1"/><td rowspan="1" colspan="1">X</td></tr><tr><td rowspan="1" colspan="1"/><td rowspan="1" colspan="1"/><td rowspan="1" colspan="1"/><td rowspan="1" colspan="1"/><td rowspan="1" colspan="1"/></tr><tr><td rowspan="2" colspan="1">
                      <italic><tp:taxon-name><tp:taxon-name-part taxon-name-part-type="genus" reg="Peromyscus">Peromyscus</tp:taxon-name-part> <tp:taxon-name-part taxon-name-part-type="species" reg="truei">truei</tp:taxon-name-part></tp:taxon-name></italic>
                    </td><td rowspan="1" colspan="1">†</td><td rowspan="1" colspan="1"/><td rowspan="1" colspan="1"/><td rowspan="1" colspan="1"/><td rowspan="1" colspan="1">X</td></tr><tr><td rowspan="1" colspan="1"/><td rowspan="1" colspan="1"/><td rowspan="1" colspan="1"/><td rowspan="1" colspan="1"/><td rowspan="1" colspan="1"/></tr><tr><td rowspan="2" colspan="1">
                      <italic><tp:taxon-name><tp:taxon-name-part taxon-name-part-type="genus" reg="Reithrodontomys">Reithrodontomys</tp:taxon-name-part> <tp:taxon-name-part taxon-name-part-type="species" reg="megalotis">megalotis</tp:taxon-name-part></tp:taxon-name></italic>
                    </td><td rowspan="1" colspan="1">†</td><td rowspan="1" colspan="1"/><td rowspan="1" colspan="1"/><td rowspan="1" colspan="1"/><td rowspan="1" colspan="1"/></tr><tr><td rowspan="1" colspan="1"/><td rowspan="1" colspan="1"/><td rowspan="1" colspan="1"/><td rowspan="1" colspan="1"/><td rowspan="1" colspan="1"/></tr><tr><td rowspan="2" colspan="1">
                        <tp:taxon-name><tp:taxon-name-part taxon-name-part-type="family">Heteromyidae</tp:taxon-name-part></tp:taxon-name>
                      </td><td rowspan="2" colspan="1">
                      <italic><tp:taxon-name><tp:taxon-name-part taxon-name-part-type="genus" reg="Dipodomys">Dipodomys</tp:taxon-name-part> <tp:taxon-name-part taxon-name-part-type="species" reg="merriami">merriami</tp:taxon-name-part></tp:taxon-name></italic>
                    </td><td rowspan="1" colspan="1"/><td rowspan="1" colspan="1"/><td rowspan="1" colspan="1"/><td rowspan="1" colspan="1"/><td rowspan="1" colspan="1">X</td></tr><tr><td rowspan="1" colspan="1"/><td rowspan="1" colspan="1"/><td rowspan="1" colspan="1"/><td rowspan="1" colspan="1"/><td rowspan="1" colspan="1"/></tr><tr><td rowspan="1" colspan="1">
                        <tp:taxon-name><tp:taxon-name-part taxon-name-part-type="family">Sciuridae</tp:taxon-name-part></tp:taxon-name>
                      </td><td rowspan="1" colspan="1">
                      <italic><tp:taxon-name><tp:taxon-name-part taxon-name-part-type="genus" reg="Tamiasciurus">Tamiasciurus</tp:taxon-name-part> <tp:taxon-name-part taxon-name-part-type="species" reg="hudsonicus">hudsonicus</tp:taxon-name-part></tp:taxon-name></italic>
                    </td><td rowspan="1" colspan="1"/><td rowspan="1" colspan="1"/><td rowspan="1" colspan="1"/><td rowspan="1" colspan="1"/><td rowspan="1" colspan="1">X</td></tr></tbody></table><table-wrap-foot><fn><p>* Reference to “civet cat” in text likely refers to <italic><tp:taxon-name><tp:taxon-name-part taxon-name-part-type="genus" reg="Bassariscus">Bassariscus</tp:taxon-name-part> <tp:taxon-name-part taxon-name-part-type="species" reg="astutus">astutus</tp:taxon-name-part></tp:taxon-name></italic> and not to a skunk.</p></fn><fn><p>X = Represents host/parasite records for which fleas were examined in the present in study.</p></fn><fn><p>† = Represents host/parasite flea records reported in other studies and were nott examined in our study.</p></fn></table-wrap-foot></table-wrap></tp:treatment-sec><ref-list><ref id="B30"><mixed-citation xmlns:xlink="http://www.w3.org/1999/xlink" xlink:type="simple">
          <person-group><name name-style="western"><surname>Jellison</surname><given-names>WL</given-names></name><name name-style="western"><surname>Locker</surname><given-names>P</given-names></name><name name-style="western"><surname>Bacon</surname><given-names>R</given-names></name></person-group> (<year>1953</year>) <article-title>A synopsis of North American fleas, north of Mexico and notice of a supplementary index.</article-title> <source>Journal of Parasitology</source> <volume>39</volume>: <fpage>610</fpage>–<lpage>618</lpage>. <ext-link xlink:type="simple" ext-link-type="doi" xlink:href="10.2307/3274079">https://doi.org/10.2307/3274079</ext-link></mixed-citation></ref><ref id="B19"><mixed-citation xmlns:xlink="http://www.w3.org/1999/xlink" xlink:type="simple">
          <person-group><name name-style="western"><surname>Fagerlund</surname><given-names>RA</given-names></name><name name-style="western"><surname>Ford</surname><given-names>PL</given-names></name><name name-style="western"><surname>Polechla</surname><given-names>PJ Jr</given-names></name></person-group> (<year>2001</year>) <article-title>New records for fleas (<tp:taxon-name><tp:taxon-name-part taxon-name-part-type="order">Siphonaptera</tp:taxon-name-part></tp:taxon-name>) from New Mexico with notes on plague carrying species.</article-title> <source>The Southwestern Naturalist</source> <volume>46</volume>: <fpage>94</fpage>–<lpage>133</lpage>. <ext-link xlink:type="simple" ext-link-type="doi" xlink:href="10.2307/3672379">https://doi.org/10.2307/3672379</ext-link></mixed-citation></ref><ref id="B20"><mixed-citation xmlns:xlink="http://www.w3.org/1999/xlink" xlink:type="simple">
          <person-group><name name-style="western"><surname>Ford</surname><given-names>PL</given-names></name><name name-style="western"><surname>Fagerlund</surname><given-names>RA</given-names></name><name name-style="western"><surname>Duszynski</surname><given-names>DW</given-names></name><name name-style="western"><surname>Polechla</surname><given-names>PJ</given-names></name></person-group> (<year>2004</year>) <source>Fleas and lice of mammals in New Mexico. General Technical Report, RMRS-GTR-123.</source> <publisher-name>Fort Collins</publisher-name>, <publisher-loc>Colorado: U.S. Department of Agriculture. Rocky Mountain Research Station</publisher-loc>, <size units="page">57 pp</size>.</mixed-citation></ref><ref id="B15"><mixed-citation xmlns:xlink="http://www.w3.org/1999/xlink" xlink:type="simple">
          <person-group><name name-style="western"><surname>Eads</surname><given-names>RB</given-names></name><name name-style="western"><surname>Maupin</surname><given-names>GG</given-names></name></person-group> (<year>1982</year>) <article-title>Description of the female of <italic><tp:taxon-name><tp:taxon-name-part taxon-name-part-type="genus">Phalacropsyhlla</tp:taxon-name-part> <tp:taxon-name-part taxon-name-part-type="species">hamata</tp:taxon-name-part></tp:taxon-name></italic> (<tp:taxon-name><tp:taxon-name-part taxon-name-part-type="order">Siphonaptera</tp:taxon-name-part></tp:taxon-name>: <tp:taxon-name><tp:taxon-name-part taxon-name-part-type="family">Hystrichopsyllidae</tp:taxon-name-part></tp:taxon-name>).</article-title> <source>The Great Basin Naturalist</source> <volume>42</volume>: <fpage>96</fpage>–<lpage>99</lpage>.</mixed-citation></ref></ref-list></tp:taxon-treatment>
